# Supplementary material for: Transcriptome of Dickeya dadantii Infecting Acyrthosiphon pisum Reveals a Strong Defense against Antimicrobial Peptides
Source: PLoS One. 2013 Jan 14;8(1):e54118. doi: 10.1371/journal.pone.0054118 (PMC3544676; doi:10.1371/journal.pone.0054118)
Supplement: Table S2 — D. dadantii genes induced or repressed in aphid with a P value <0.002. (XLSX) [file pone.0054118.s004.xlsx]

## Sheet: Table S1j-1818.xls
Table S2: D. dadantii genes induced or repressed in aphid with a P value < 0.002
locus_tag	gene ID	Fold change	P-value	symID	description
Dda3937_00478	ABF-0015343	-127.24	4.14939e-13	ychH	predicted inner membrane protein
Dda3937_03819	ABF-0020314	-108.854	4.03864e-10	yhjX	Oxalate/formate antiporter
Dda3937_01627	ABF-0017090	-101.479	5.51907e-12	17090	hypothetical protein
Dda3937_01570	ABF-0016995	-92.6603	3.07e-08	raiA	cold shock protein associated with 30S ribosomal subunit
Dda3937_03362	ABF-0019629	-92.286	8.74324e-08	kdgM	oligogalacturonate specific porin
Dda3937_03413	ABF-0019710	-72.7598	1.19263e-07	betI	DNA-binding transcriptional regulatory protein BetI
Dda3937_02718	ABF-0018665	-62.6847	1.63131e-13	aspA	Aspartate ammonia-lyase
Dda3937_00988	ABF-0016109	-58.6861	1.78105e-11	aldB	Aldehyde dehydrogenase B
Dda3937_04056	ABF-0020642	-55.136	0	adhE	fused acetaldehyde-CoA dehydrogenase and iron-dependent alcohol dehydrogenase and pyruvate-formate lyase deactivase
Dda3937_00571	ABF-0015523	-55.0807	1.35504e-06	kdgN	oligogalacturonate specific porin
Dda3937_01268	ABF-0016548	-53.2157	4.8272e-13	scrY	Maltoporin (maltose/maltodextrin high-affinity receptor, phage lambda receptor protein)
Dda3937_02395	ABF-0018200	-52.3487	0	lamB	galactan outer membrane porin
Dda3937_03411	ABF-0019708	-52.2217	9.19467e-14	betA	Choline dehydrogenase
Dda3937_03726	ABF-0020173	-49.1468	3.72256e-12	manY	mannose-specific enzyme IIC component of PTS
Dda3937_03363	ABF-0019632	-47.0285	5.32256e-12	paeX	Endo-1,4-beta-xylanase
Dda3937_01016	ABF-0016152	-44.6819	7.73925e-13	16152	hypothetical protein
Dda3937_02389	ABF-0018192	-41.5718	0	18192	periplasmic binding protein of galactan transport system
Dda3937_01355	ABF-0016682	-39.6429	1.31629e-08	tnaA	Tryptophanase
Dda3937_02518	ABF-0018377	-38.481	4.56648e-09	mglB	D-galactose-binding periplasmic protein precursor mglB (TC 3,A,1,2,3)
Dda3937_03412	ABF-0019709	-31.5051	1.62489e-12	betB	Betaine aldehyde dehydrogenase
Dda3937_01267	ABF-0016547	-31.0186	2.517e-11	scrA	PTS system, sucrose-specific IIB component / PTS system, sucrose-specific IIC component
Dda3937_03371	ABF-0019646	-30.937	1.47426e-12	pelE	pectate lyase pelE
Dda3937_02366	ABF-0018157	-29.9369	8.93199e-10	ybjD	conserved protein with nucleoside triphosphate hydrolase domain
Dda3937_00315	ABF-0015029	-29.3202	5.32323e-14	glpQ	periplasmic glycerophosphodiester phosphodiesterase
Dda3937_02472	ABF-0018320	-29.2682	6.1962e-11	gltI	periplasmic-binding component of an ABC superfamily glutamate/aspartate transporter
Dda3937_04298	ABF-0046525	-28.3022	4.89008e-10	46525	Zinc ABC transporter, periplasmic-binding protein ZnuA
Dda3937_02390	ABF-0018193	-27.8507	0	18193	galactan ABC transport system, permease component
Dda3937_03087	ABF-0019222	-27.4097	2.32186e-10	19222	Zinc ABC transporter, ATP-binding protein ZnuC
Dda3937_01161	ABF-0016379	-25.8972	1.26427e-13	uspA	universal stress global response regulator
Dda3937_02454	ABF-0018288	-25.5674	5.86245e-11	yjcH	conserved inner membrane protein involved in acetate transport
Dda3937_02391	ABF-0018195	-24.2396	5.32323e-14	18195	galactan ABC transport system, permease component
Dda3937_02808	ABF-0018800	-23.9832	2.69833e-10	18800	Sugar phosphate isomerases/epimerases
Dda3937_04335	ABF-0046577	-23.6204	4.00344e-11	yniA	predicted phosphotransferase/kinase
Dda3937_00096	ABF-0014675	-23.4866	2.84823e-08	14675	hypothetical protein
Dda3937_00899	ABF-0015979	-23.3057	1.59022e-11	proX	glycine betaine transporter subunit; periplasmic-binding component of ABC superfamily
Dda3937_04593	ABF-0047122	-22.9912	1.63131e-13	manZ	mannose-specific enzyme IID component of PTS
Dda3937_03262	ABF-0019477	-22.8449	4.03864e-10	yicR	protein associated with replication fork, possible DNA repair protein
Dda3937_03862	ABF-0020374	-22.7494	1.66963e-12	20374	Kup system potassium uptake protein
Dda3937_03366	ABF-0019635	-22.0901	3.45207e-11	osmE	Osmotically inducible lipoprotein E precursor
Dda3937_03416	ABF-0019720	-21.7903	5.32323e-14	phoH	conserved protein with nucleoside triphosphate hydrolase domain
Dda3937_02733	ABF-0018688	-21.7505	8.02155e-12	yqjE	conserved inner membrane protein
Dda3937_01027	ABF-0016170	-21.5083	3.69246e-10	16170	hypothetical protein
Dda3937_02738	ABF-0018695	-21.4872	5.32323e-14	exuT	hexuronate transport system
Dda3937_00377	ABF-0015124	-21.164	2.31361e-09	15124	Transcriptional regulator
Dda3937_01995	ABF-0017617	-20.9527	5.32323e-14	dctA	C4-dicarboxylic acid, orotate and citrate transporter
Dda3937_01266	ABF-0016546	-20.5379	8.94922e-10	scrB	Sucrose-6-phosphate hydrolase
Dda3937_02519	ABF-0018378	-20.428	1.63131e-13	mglA	Galactoside transport ATP-binding protein mglA (TC 3,A,1,2,3)
Dda3937_01258	ABF-0016533	-20.3036	5.37986e-13	yqhD	NADP-dependent alcohol dehydrogenase
Dda3937_02734	ABF-0018689	-20.2002	9.38058e-12	yqjD	conserved protein
Dda3937_00844	ABF-0015905	-19.8896	5.01931e-08	15905	Non-specific DNA-binding protein Dps / Iron-binding ferritin-like antioxidant protein / Ferroxidase
Dda3937_02476	ABF-0018324	-19.8534	1.22434e-12	ybeL	conserved protein
Dda3937_03330	ABF-0019575	-19.4806	2.23053e-11	yeaH	conserved protein
Dda3937_02146	ABF-0017841	-19.4065	2.08232e-13	frdB	fumarate reductase (anaerobic), Fe-S subunit
Dda3937_02520	ABF-0018379	-19.0585	5.83818e-08	mglC	Galactoside transport system permease protein mglC (TC 3,A,1,2,3)
Dda3937_00406	ABF-0015172	-18.7487	1.15444e-09	15172	Bifunctional protein: zinc-containing alcohol dehydrogenase; quinone oxidoreductase ( NADPH:quinone reductase); Similar to arginate lyase
Dda3937_01735	ABF-0017242	-18.465	7.49037e-11	17242	Probable lipoprotein precursor
Dda3937_02640	ABF-0018549	-18.4357	9.19467e-13	cdaR	regulatory protein for D-galactarate, D-glucarate, and D-glycerate metabolism
Dda3937_03082	ABF-0019212	-18.3236	1.98443e-11	19212	N-Acetyl-D-glucosamine ABC transport system, sugar-binding protein
Dda3937_00633	ABF-0015611	-18.2138	3.60837e-10	15611	Predicted hydrolase
Dda3937_02740	ABF-0018698	-18.1485	7.16418e-13	uxaB	altronate oxidoreductase
Dda3937_01679	ABF-0017163	-17.7323	1.90048e-10	17163	putative membrane protein
Dda3937_02077	ABF-0017746	-17.5025	4.51144e-12	fadB	Enoyl-CoA hydratase / Delta(3)-cis-delta(2)-trans-enoyl-CoA isomerase / 3-hydroxyacyl-CoA dehydrogenase / 3-hydroxybutyryl-CoA epimerase
Dda3937_02392	ABF-0018196	-17.2753	0	18196	periplasmic 1,4-beta-endogalactanase
Dda3937_00162	ABF-0014811	-17.0727	1.96933e-10	ytfK	conserved protein
Dda3937_02885	ABF-0018915	-16.6311	0	glnH	glutamine transporter subunit; periplasmic binding component of ABC superfamily
Dda3937_00570	ABF-0015522	-15.6906	3.03458e-07	ompW	outer membrane protein W
Dda3937_03867	ABF-0020382	-15.3174	2.6971e-11	pfkA	6-phosphofructokinase I
Dda3937_00707	ABF-0015709	-15.2857	3.19394e-13	15709	hypothetical protein
Dda3937_02388	ABF-0018190	-15.2634	1.63131e-13	malK	ATP-binding component of transport system for galactan
Dda3937_02112	ABF-0017795	-14.8391	7.0227e-11	17795	transport of tricarboxylates
Dda3937_02455	ABF-0018289	-14.7603	4.33463e-13	acs	Acetyl-coenzyme A synthetase
Dda3937_01734	ABF-0017241	-14.464	4.46051e-10	17241	Transcription regulator
Dda3937_02877	ABF-0018901	-14.4087	5.32323e-14	rhaS	DNA-binding transcriptional activator, L-rhamnose-binding
Dda3937_01980	ABF-0017601	-14.3067	1.56769e-12	17601	hypothetical protein
Dda3937_03725	ABF-0020172	-14.1025	3.79776e-09	manX	PTS system mannose-specific IIAB component
Dda3937_00067	ABF-0014605	-14.0652	7.28217e-13	14605	Permease of the drug/metabolite transporter (DMT) superfamily
Dda3937_01026	ABF-0016169	-13.9679	2.56916e-11	glk	glucokinase
Dda3937_03321	ABF-0019563	-13.773	2.37529e-12	19563	hypothetical protein
Dda3937_00801	ABF-0015851	-13.6042	9.19467e-14	15851	hypothetical protein
Dda3937_02113	ABF-0017796	-13.5758	1.00174e-10	17796	Tricarboxylate transport membrane protein tctA
Dda3937_02689	ABF-0018628	-13.4934	3.52955e-08	dcuB	C4-dicarboxylate transporter DcuB
Dda3937_04497	ABF-0046967	-13.238	2.24758e-13	asnB	asparagine synthetase B
Dda3937_03736	ABF-0020192	-13.0125	6.28521e-12	20192	Multimeric flavodoxin WrbA
Dda3937_03477	ABF-0019819	-12.8519	2.08232e-13	potF	putrescine transporter subunit: periplasmic-binding component of ABC superfamily
Dda3937_00090	ABF-0014663	-12.7638	8.15721e-11	gst	glutathionine S-transferase
Dda3937_03625	ABF-0020030	-12.7012	8.91084e-07	fruB	IIA and HPr components of fructose-specific PTS enzyme
Dda3937_02147	ABF-0017842	-12.6207	2.73355e-13	frdA	fumarate reductase (anaerobic) catalytic and NAD/flavoprotein subunit
Dda3937_03102	ABF-0019249	-12.4534	1.8964e-13	19249	Carbon starvation protein A
Dda3937_02401	ABF-0018207	-12.4518	3.51046e-08	18207	hypothetical protein
Dda3937_03053	ABF-0019170	-12.4361	1.73796e-11	cpxR	Transcriptional regulatory protein cpxR
Dda3937_04003	ABF-0020568	-12.3995	1.90048e-10	modB	molybdate transporter subunit; membrane component of ABC superfamily
Dda3937_02770	ABF-0018743	-12.3596	9.79706e-06	18743	Hcp
Dda3937_03054	ABF-0019171	-12.3586	4.24684e-08	cpxP	Putative exported protein precursor
Dda3937_04161	ABF-0020795	-12.3121	0	ybbJ	conserved inner membrane protein
Dda3937_01257	ABF-0016532	-12.2738	4.25067e-12	dkgA	2,5-diketo-D-gluconate reductase A
Dda3937_03899	ABF-0020431	-12.2638	1.72139e-11	20431	Methyl-accepting chemotaxis protein I (serine chemoreceptor protein)
Dda3937_03623	ABF-0020028	-12.1438	7.49037e-11	fruA	PTS system, fructose-specific IIB component / PTS system, fructose-specific IIC component
Dda3937_02787	ABF-0018765	-12.1114	8.18589e-10	18765	Methyl-accepting chemotaxis protein III (ribose and galactose chemoreceptor protein)
Dda3937_00479	ABF-0015352	-12.0533	2.70624e-07	yobD	conserved inner membrane protein
Dda3937_03350	ABF-0019604	-12.0056	1.81409e-09	pflB	pyruvate formate lyase I
Dda3937_04572	ABF-0047087	-11.7459	2.64937e-09	47087	hypothetical protein
Dda3937_02823	ABF-0018819	-11.7453	1.92646e-11	yajO	Oxidoreductase
Dda3937_03302	ABF-0019536	-11.6973	1.26094e-08	ykgO	rpmJ (L36) paralog
Dda3937_02927	ABF-0018980	-11.642	4.28839e-12	ycgB	conserved protein
Dda3937_02145	ABF-0017839	-11.5153	1.75323e-10	frdC	fumarate reductase (anaerobic), membrane anchor subunit
Dda3937_02663	ABF-0018581	-11.5058	3.48916e-08	18581	Flagellar protein flhE
Dda3937_01945	ABF-0017551	-11.4347	3.79626e-12	17551	Alkyl hydroperoxide reductase subunit C-like protein
Dda3937_02671	ABF-0018596	-11.2128	2.97841e-09	osmY	periplasmic protein
Dda3937_00763	ABF-0015795	-11.2033	1.87393e-08	15795	Ubiquinone biosynthesis SAM-dependent O-methyltransferase
Dda3937_03331	ABF-0019576	-11.1883	1.3253e-12	yeaG	conserved protein with nucleoside triphosphate hydrolase domain
Dda3937_02473	ABF-0018321	-11.1647	1.28266e-10	gltJ	membrane component of an ABC superfamily glutamate and aspartate transporter
Dda3937_02739	ABF-0018697	-11.0412	1.75256e-10	uxaC	uronate isomerase
Dda3937_04325	ABF-0046563	-11.0245	2.6285e-09	artJ	Arginine-binding periplasmic protein 2 precursor
Dda3937_00279	ABF-0014986	-11.0126	1.35457e-09	14986	hypothetical protein
Dda3937_00602	ABF-0015569	-10.9041	0	araC	DNA-binding transcriptional dual regulator
Dda3937_02110	ABF-0017793	-10.8764	5.05707e-13	tctD	Transcriptional regulatory protein tctD
Dda3937_01684	ABF-0017172	-10.8383	3.72483e-10	sdaC	predicted serine transporter
Dda3937_01450	ABF-0016817	-10.8184	0	16817	Aromatic hydrocarbon utilization transcriptional regulator CatR (LysR family)
Dda3937_03367	ABF-0019636	-10.7543	4.29851e-13	nadE	NAD synthetase
Dda3937_02413	ABF-0018228	-10.7159	4.10887e-11	18228	hypothetical protein
Dda3937_04002	ABF-0020567	-10.6912	1.46786e-08	modA	molybdate transporter subunit; periplasmic-binding component of ABC superfamily
Dda3937_03136	ABF-0019297	-10.6062	2.97644e-12	mppA	Oligopeptide ABC transporter, periplasmic oligopeptide-binding protein oppA (TC 3,A,1,5,1)
Dda3937_01698	ABF-0017189	-10.5744	1.41538e-09	yccA	Putative carrier/transport protein
Dda3937_00413	ABF-0015181	-10.4891	1.53157e-11	fbaA	fructose-bisphosphate aldolase, class II
Dda3937_03575	ABF-0019962	-10.4868	1.53157e-11	yebK	predicted DNA-binding transcriptional regulator
Dda3937_01582	ABF-0017015	-10.4212	6.28835e-11	17015	Endonuclease/Exonuclease/phosphatase family protein
Dda3937_00259	ABF-0014956	-10.2629	2.03087e-09	ppiC	peptidyl-prolyl cis-trans isomerase C (rotamase C)
Dda3937_00403	ABF-0015167	-10.2565	1.02038e-09	yjjK	ABC transporter ATP-binding protein yjjK
Dda3937_04160	ABF-0020794	-10.2265	1.08534e-09	cueR	copper responsive transcription regulator
Dda3937_03162	ABF-0019339	-10.1659	2.49854e-09	19339	2,3-butanediol dehydrogenase, S-alcohol forming, (R)-acetoin-specific / Acetoin (diacetyl) reductase
Dda3937_03871	ABF-0020391	-10.1165	1.53157e-11	tpiA	triosephosphate isomerase
Dda3937_03078	ABF-0019205	-10.0729	1.78551e-10	19205	ABC transporter, membrane spanning protein
Dda3937_00681	ABF-0015674	-10.0248	1.49839e-13	hpf	Ribosome-associated factor
Dda3937_00977	ABF-0016090	-10.0106	1.12508e-09	argG	argininosuccinate synthetase
Dda3937_02363	ABF-0018151	-9.94502	7.09998e-11	clpA	ATPase and specificity subunit of ClpA-ClpP ATP-dependent serine protease, chaperone activity
Dda3937_01015	ABF-0016151	-9.94378	5.32256e-12	tkrA	2-keto-D-gluconate reductase (glyoxalate reductase) (2-ketoaldonate reductase)
Dda3937_00900	ABF-0015980	-9.92858	7.68299e-09	proW	glycine betaine transporter subunit; membrane component of ABC superfamily
Dda3937_03556	ABF-0019940	-9.92347	3.67222e-06	yceP	Putative cytoplasmic protein
Dda3937_01475	ABF-0016857	-9.78783	7.3377e-13	16857	IncI1 plasmid conjugative transfer protein TraF
Dda3937_02121	ABF-0017805	-9.75477	2.34341e-08	17805	Glutathione S-transferase
Dda3937_02043	ABF-0017702	-9.71822	4.70425e-13	tdh	threonine 3-dehydrogenase, NAD(P)-binding
Dda3937_02365	ABF-0018156	-9.63764	2.24758e-13	cspD	cold shock protein homolog
Dda3937_01895	ABF-0017478	-9.6325	5.33893e-09	rof	modulator of Rho-dependent transcription termination
Dda3937_00778	ABF-0015823	-9.60786	3.37484e-07	15823	Predicted L-lactate dehydrogenase, Iron-sulfur cluster-binding subunit YkgF
Dda3937_04155	ABF-0020789	-9.59904	4.1741e-09	pehN	Exo-poly-alpha-D-galacturonosidase
Dda3937_02261	ABF-0018003	-9.53587	3.20518e-12	actP	acetate permease
Dda3937_00722	ABF-0015726	-9.52496	1.12839e-07	15726	Shikimate 5-dehydrogenase
Dda3937_04585	ABF-0047109	-9.41266	1.49839e-13	pntB	pyridine nucleotide transhydrogenase, beta subunit
Dda3937_00660	ABF-0015647	-9.39037	7.05637e-12	yhdH	predicted oxidoreductase, Zn-dependent and NAD(P)-binding
Dda3937_03877	ABF-0020399	-9.33426	2.61174e-07	glpF	Glycerol uptake facilitator protein
Dda3937_03570	ABF-0019957	-9.31782	5.32256e-12	ptrB	protease II
Dda3937_00416	ABF-0015185	-9.26834	2.44034e-07	tktA	transketolase 1, thiamin-binding
Dda3937_01273	ABF-0016556	-9.21544	1.30369e-10	nrdD	anaerobic ribonucleoside-triphosphate reductase
Dda3937_01160	ABF-0016377	-9.13304	7.62967e-09	uspB	universal stress protein B
Dda3937_02872	ABF-0018892	-9.07537	2.56916e-11	18892	Methyl-accepting chemotaxis protein
Dda3937_02132	ABF-0017821	-9.06587	2.58612e-09	17821	2-oxoglutarate/malate translocator
Dda3937_00819	ABF-0015875	-9.04083	1.4687e-11	15875	Peptidase M20D, amidohydrolase
Dda3937_00870	ABF-0015936	-9.03881	0	ygdH	conserved protein
Dda3937_01896	ABF-0017479	-8.89403	4.59238e-10	17479	hypothetical protein
Dda3937_00388	ABF-0015144	-8.86209	9.069e-12	mog	putative molybdochelatase
Dda3937_03576	ABF-0019963	-8.8396	1.26427e-13	pykA	pyruvate kinase II
Dda3937_02741	ABF-0018699	-8.72202	1.10567e-09	uxaA	altronate hydrolase
Dda3937_03200	ABF-0019390	-8.67805	7.28217e-13	ycbJ	conserved protein
Dda3937_00201	ABF-0014870	-8.63271	3.46498e-09	rhiT	Oligogalacturonide transporter
Dda3937_03145	ABF-0019309	-8.60194	3.91747e-08	aer2	Aerotaxis sensor receptor protein
Dda3937_00888	ABF-0015965	-8.57079	2.89206e-09	yfiQ	predicted acyl-CoA synthetase
Dda3937_01604	ABF-0017053	-8.50834	9.85251e-10	yceH	hypothetical protein
Dda3937_02812	ABF-0018804	-8.49805	3.03966e-07	yegT	Nucleoside permease nupG
Dda3937_01608	ABF-0017062	-8.49708	2.56916e-11	cutC	copper homeostasis protein
Dda3937_01438	ABF-0016800	-8.48996	4.46281e-10	fumA	Fumarate hydratase class I
Dda3937_03086	ABF-0019218	-8.41355	1.81919e-08	19218	UPF0100 protein PH0151
Dda3937_03624	ABF-0020029	-8.40337	3.79206e-09	fruK	fructose-1-phosphate kinase
Dda3937_01586	ABF-0017020	-8.35448	3.30406e-07	17020	Short-chain alcohol dehydrogenase
Dda3937_01272	ABF-0016554	-8.35348	9.48316e-09	nrdG	anaerobic ribonucleotide reductase activating protein
Dda3937_04574	ABF-0047090	-8.34793	4.87295e-10	47090	hypothetical protein
Dda3937_00316	ABF-0015031	-8.3417	1.90048e-10	glpT	Glycerol-3-phosphate transporter
Dda3937_00777	ABF-0015821	-8.34045	3.57127e-05	15821	Predicted L-lactate dehydrogenase, Fe-S oxidoreductase subunit YkgE
Dda3937_03547	ABF-0019925	-8.22556	6.1962e-11	uhpT	Hexose phosphate transport protein
Dda3937_02732	ABF-0018687	-8.18861	7.49037e-11	yqjK	conserved protein
Dda3937_03529	ABF-0019899	-8.13732	1.99432e-11	mdh	malate dehydrogenase, NAD(P)-binding
Dda3937_04025	ABF-0020593	-8.0231	7.38471e-09	yfbS	predicted transporter
Dda3937_02464	ABF-0018307	-8.00025	1.12265e-07	18307	Small heat shock protein
Dda3937_01291	ABF-0016582	-7.99291	2.68704e-12	yedL	Histone acetyltransferase HPA2 and related acetyltransferases
Dda3937_02308	ABF-0018067	-7.93365	7.73925e-13	gcvT	aminomethyltransferase, tetrahydrofolate-dependent, subunit (T protein) of glycine cleavage complex
Dda3937_00489	ABF-0015399	-7.9156	0	yfcX	Enoyl-CoA hydratase / Delta(3)-cis-delta(2)-trans-enoyl-CoA isomerase / 3-hydroxyacyl-CoA dehydrogenase / 3-hydroxybutyryl-CoA epimerase
Dda3937_02091	ABF-0017768	-7.83431	4.94224e-11	pepT	peptidase T
Dda3937_00390	ABF-0015147	-7.80837	1.69822e-09	talB	Transaldolase
Dda3937_02588	ABF-0018482	-7.78943	2.28592e-08	18482	Beta-glucoside bgl operon antiterminator, BglG family
Dda3937_01271	ABF-0016553	-7.73061	1.66963e-12	yhbP	conserved protein
Dda3937_02307	ABF-0018066	-7.59407	2.63139e-11	gcvH	glycine cleavage complex lipoylprotein
Dda3937_01244	ABF-0016514	-7.59372	2.33171e-09	16514	lipoprotein, putative
Dda3937_02358	ABF-0018139	-7.57473	3.33689e-10	rbsB	periplasmic-binding component of an ABC superfamily D-ribose transporter
Dda3937_00187	ABF-0014850	-7.54532	1.76376e-10	gudP	predicted D-glucarate transporter
Dda3937_02094	ABF-0017772	-7.49282	1.71912e-08	feoB	Ferrous iron transport protein B
Dda3937_00120	ABF-0014746	-7.49053	5.92862e-10	14746	hypothetical protein
Dda3937_02670	ABF-0018595	-7.46066	7.49037e-11	18595	Putative exported protein
Dda3937_01287	ABF-0016575	-7.43736	3.55405e-08	argI	Ornithine carbamoyltransferase
Dda3937_00546	ABF-0015482	-7.42574	2.66093e-10	crp	cyclic AMP receptor protein
Dda3937_04541	ABF-0047037	-7.41146	4.7825e-10	47037	hypothetical protein
Dda3937_03993	ABF-0020556	-7.40264	1.94923e-09	20556	Probable Co/Zn/Cd efflux system membrane fusion protein
Dda3937_00901	ABF-0015981	-7.39821	6.71611e-09	proV	L-proline Glycine Betaine ABC transport ATP-binding protein proV (TC 3,A,1,12,1)
Dda3937_02999	ABF-0019092	-7.37796	6.181e-10	19092	Transcriptional activator protein lysR
Dda3937_02393	ABF-0018198	-7.37161	1.2049e-11	pbg	1,4-beta-exogalactanase
Dda3937_02144	ABF-0017837	-7.34859	5.25021e-07	frdD	fumarate reductase (anaerobic), membrane anchor subunit
Dda3937_03865	ABF-0020380	-7.29736	7.49037e-11	20380	hypothetical protein
Dda3937_04493	ABF-0046959	-7.29314	1.13235e-10	ushA	UDP-sugar hydrolase; 5'-nucleotidase
Dda3937_04118	ABF-0020737	-7.26113	1.137e-10	gltP	glutamate/aspartate:proton symporter
Dda3937_00699	ABF-0015695	-7.22724	7.62506e-10	yhcB	conserved protein
Dda3937_03335	ABF-0019580	-7.2207	0	gapA	glyceraldehyde-3-phosphate dehydrogenase A
Dda3937_00488	ABF-0015398	-7.20934	3.48916e-08	fadI	beta-ketoacyl-CoA thiolase, anaerobic, subunit
Dda3937_00411	ABF-0015179	-7.18851	1.51996e-09	pir	Hypothetical transcriptional regulator yiaJ
Dda3937_01699	ABF-0017190	-7.17359	2.77679e-11	yccK	sulfur transfer protein
Dda3937_04329	ABF-0046567	-7.13652	4.68206e-11	mviM	Virulence factor mviM homolog
Dda3937_00343	ABF-0015071	-7.08879	1.05805e-06	15071	Ribokinase
Dda3937_02582	ABF-0018472	-7.05055	2.74093e-09	celA	PTS system, cellobiose-specific IIB component
Dda3937_01391	ABF-0016734	-7.02457	1.13235e-10	dapB	dihydrodipicolinate reductase
Dda3937_00041	ABF-0014558	-7.01354	2.09208e-11	uspE	stress-induced protein
Dda3937_04559	ABF-0047066	-7.01001	1.75256e-10	47066	hypothetical protein
Dda3937_03414	ABF-0019714	-7.00523	8.87356e-07	spiX	Galactose-6-phosphate isomerase LacB subunit
Dda3937_02490	ABF-0018341	-6.97752	6.65199e-08	tatE	Twin-arginine translocation protein TatE
Dda3937_03306	ABF-0019543	-6.96084	3.53365e-10	ybaY	predicted outer membrane lipoprotein
Dda3937_04159	ABF-0020793	-6.93468	1.35258e-09	copA	Lead, cadmium, zinc and mercury transporting ATPase; Copper-translocating P-type ATPase
Dda3937_02922	ABF-0018969	-6.93428	1.39102e-08	ycgM	predicted isomerase/hydrolase
Dda3937_02364	ABF-0018152	-6.89317	1.06206e-08	clpS	regulatory protein for ClpA substrate specificity
Dda3937_02539	ABF-0018411	-6.87462	6.65546e-09	maeN	Malate Na(+) symporter
Dda3937_04121	ABF-0020740	-6.85605	2.22402e-10	yghU	predicted glutathionylspermidine-utilizing glutathione transferase
Dda3937_03976	ABF-0020532	-6.74251	7.46175e-11	nrdF	ribonucleoside-diphosphate reductase 2, beta subunit, ferritin-like
Dda3937_00635	ABF-0015613	-6.72538	2.96095e-12	15613	Inositol monophosphatase family protein
Dda3937_03573	ABF-0019960	-6.70358	2.17895e-09	kdgA	2-dehydro-3-deoxyphosphogluconate aldolase
Dda3937_00869	ABF-0015935	-6.70147	1.9106e-10	ygdG	Ssb-binding protein
Dda3937_04369	ABF-0046680	-6.70005	4.38637e-10	46680	Methyl-accepting chemotaxis protein
Dda3937_04334	ABF-0046572	-6.69411	6.29147e-09	46572	hypothetical protein
Dda3937_03360	ABF-0019625	-6.63382	4.76754e-11	togM	oligogalacturonide ABC transporter, permease component
Dda3937_02509	ABF-0018364	-6.62835	4.21741e-10	bcp	thiol peroxidase, thioredoxin-dependent
Dda3937_02333	ABF-0018103	-6.61948	3.61753e-08	yhbV	predicted protease
Dda3937_03729	ABF-0020178	-6.59547	3.69084e-11	yeeX	conserved protein
Dda3937_02414	ABF-0018229	-6.57327	8.95498e-12	outC	General secretion pathway protein C
Dda3937_03834	ABF-0020337	-6.56266	2.14177e-06	arbB	phospho-beta-glucosidase
Dda3937_04162	ABF-0020796	-6.52087	3.72483e-10	ybbK	predicted protease, membrane anchored
Dda3937_02985	ABF-0019072	-6.48932	1.76376e-10	19072	Chemotaxis protein CheV
Dda3937_00068	ABF-0014607	-6.48196	9.24065e-07	14607	Transcriptional regulator BkdR of isoleucine and valine catabolism operon
Dda3937_01203	ABF-0016444	-6.45747	1.52879e-09	idhA	Myo-inositol 2-dehydrogenase
Dda3937_01122	ABF-0016319	-6.45546	1.94923e-09	yiiD	predicted acetyltransferase
Dda3937_04135	ABF-0020764	-6.39244	6.07699e-10	yafE	predicted S-adenosyl-L-methionine-dependent methyltransferase
Dda3937_04707	ABF-0174085	-6.30523	9.5028e-11	argH	Argininosuccinate lyase
Dda3937_03134	ABF-0019295	-6.27722	1.18162e-09	tpx	lipid hydroperoxide peroxidase
Dda3937_02093	ABF-0017770	-6.27359	1.96933e-10	17770	hypothetical protein
Dda3937_03301	ABF-0019535	-6.26703	3.73099e-06	ykgM	LSU ribosomal protein L31p
Dda3937_01440	ABF-0016804	-6.23622	1.09985e-10	16804	putative membrane protein
Dda3937_03088	ABF-0019223	-6.21593	2.65629e-06	19223	Zinc ABC transporter, inner membrane permease protein ZnuB
Dda3937_02811	ABF-0018803	-6.16456	9.91298e-06	18803	IolE protein
Dda3937_02871	ABF-0018891	-6.15878	4.67325e-10	18891	Hypothetical transcriptional regulator yiaJ
Dda3937_01467	ABF-0016843	-6.09805	8.17936e-08	16843	MutT/nudix family protein
Dda3937_03315	ABF-0019554	-6.08194	1.32326e-10	ybaV	Putative exported protein
Dda3937_00980	ABF-0016097	-6.07558	1.15444e-09	tpfX	ThiJ/PfpI-family thiamine biogenesis protein
Dda3937_00203	ABF-0014872	-6.07443	1.36625e-10	meh	Methyl parathion hydrolase
Dda3937_01004	ABF-0016132	-6.0595	2.31361e-09	16132	Multiple sugar ABC transporter, membrane-spanning permease protein MsmF
Dda3937_04024	ABF-0020591	-6.02483	1.1559e-12	yfbT	sugar phosphatase
Dda3937_02139	ABF-0017830	-5.99445	1.09376e-07	yjeI	conserved protein
Dda3937_00871	ABF-0015937	-5.98914	3.51446e-11	syd	predicted protein
Dda3937_04330	ABF-0046568	-5.96821	4.47237e-10	46568	Response regulator
Dda3937_02660	ABF-0018575	-5.9551	9.96433e-10	18575	hypothetical protein
Dda3937_01540	ABF-0016958	-5.94013	1.86479e-12	gltA	citrate synthase
Dda3937_03179	ABF-0019365	-5.90538	2.5576e-10	yjiY	Carbon starvation protein A
Dda3937_02266	ABF-0018014	-5.89401	2.88115e-10	18014	Molybdate-binding domain of ModE
Dda3937_00497	ABF-0015415	-5.85992	1.90048e-10	dgt	deoxyguanosine triphosphate triphosphohydrolase
Dda3937_00995	ABF-0016119	-5.84824	6.82142e-11	mtlA	PTS system, mannitol-specific IIC component / PTS system, mannitol-specific IIB component / PTS system, mannitol-specific IIA component
Dda3937_03936	ABF-0020481	-5.81223	2.59268e-07	20481	VirK protein
Dda3937_03560	ABF-0019945	-5.80542	4.5247e-11	19945	FMN oxidoreductase
Dda3937_04711	ABF-0174089	-5.79143	2.56464e-09	togN	oligogalacturonide ABC transporter, permease component
Dda3937_01648	ABF-0017122	-5.78036	3.72483e-10	ytfG	NAD(P)H:quinone oxidoreductase
Dda3937_04624	ABF-0047178	-5.77911	3.02093e-10	ycfJ	predicted protein
Dda3937_00025	ABF-0014533	-5.75335	8.17936e-08	14533	hypothetical protein
Dda3937_02042	ABF-0017701	-5.72723	1.58776e-09	kbl	glycine C-acetyltransferase
Dda3937_00776	ABF-0015820	-5.70203	5.9992e-07	15820	Cyclopropane-fatty-acyl-phospholipid synthase
Dda3937_02801	ABF-0018787	-5.69898	1.34004e-07	18787	Lactoylglutathione lyase and related lyases
Dda3937_03080	ABF-0019207	-5.67501	8.39641e-07	19207	Rhamnogalacturonides degradation protein RhiN
Dda3937_01198	ABF-0016433	-5.6744	9.7944e-10	16433	Epi-inositol hydrolase
Dda3937_04578	ABF-0047098	-5.64213	2.72391e-08	47098	hypothetical protein
Dda3937_02412	ABF-0018223	-5.60502	1.41774e-09	outB	General secretion pathway protein B
Dda3937_00743	ABF-0015754	-5.59264	2.67982e-11	fhlA	DNA-binding transcriptional activator
Dda3937_03361	ABF-0019626	-5.571	4.10396e-09	pelW	exopolygalacturonate lyase
Dda3937_01120	ABF-0016317	-5.5288	8.399e-09	yihX	Putative haloacid dehalogenase-like hydrolase
Dda3937_03334	ABF-0019579	-5.5195	1.46821e-07	yeaD	conserved protein
Dda3937_02669	ABF-0018593	-5.50464	8.07001e-09	yjbJ	hypothetical protein
Dda3937_03893	ABF-0020421	-5.49533	5.88346e-12	sthA	Soluble pyridine nucleotide transhydrogenase
Dda3937_00374	ABF-0015120	-5.46772	5.41889e-08	yfeC	Manganese ABC transporter, inner membrane permease protein SitC
Dda3937_00935	ABF-0016030	-5.46217	2.67501e-10	crl	DNA-binding transcriptional regulator
Dda3937_02060	ABF-0017724	-5.45736	1.79188e-09	argB	acetylglutamate kinase
Dda3937_02122	ABF-0017806	-5.45366	6.16994e-08	17806	ThiJ/PfpI family protein
Dda3937_02870	ABF-0018890	-5.4396	5.66192e-10	yedJ	metal-dependent phosphohydrolase
Dda3937_04595	ABF-0047127	-5.42972	2.57174e-06	kduD	2-deoxy-D-gluconate 3-dehydrogenase
Dda3937_04213	ABF-0020871	-5.42209	6.2192e-09	yfcH	conserved protein with NAD(P)-binding Rossmann-fold domain
Dda3937_04212	ABF-0020869	-5.41216	1.26383e-08	yfcG	Maleylacetoacetate isomerase / Glutathione S-transferase
Dda3937_04429	ABF-0046836	-5.40526	8.67409e-09	46836	hypothetical protein
Dda3937_01537	ABF-0016955	-5.40405	2.10509e-10	sdhA	succinate dehydrogenase, flavoprotein subunit
Dda3937_03785	ABF-0020261	-5.38612	1.48544e-07	20261	Acyltransferase
Dda3937_00739	ABF-0015749	-5.38043	1.52991e-05	15749	hypothetical protein
Dda3937_01593	ABF-0017034	-5.37406	4.58444e-07	17034	Prophage Clp protease-like protein
Dda3937_02609	ABF-0018505	-5.31611	1.85234e-08	rnr	exoribonuclease R, RNase R
Dda3937_03028	ABF-0019138	-5.30712	1.35504e-06	rafB	Lactose permease
Dda3937_01691	ABF-0017182	-5.30248	6.34107e-10	ppk	polyphosphate kinase, component of RNA degradosome
Dda3937_04370	ABF-0046681	-5.29322	8.644e-09	46681	hypothetical protein
Dda3937_02059	ABF-0017723	-5.28877	1.05714e-08	argC	N-acetyl-gamma-glutamylphosphate reductase
Dda3937_00412	ABF-0015180	-5.28284	6.72853e-10	mscS	MscS family mechanosensitive ion channel
Dda3937_02137	ABF-0017828	-5.28103	5.50163e-11	17828	Mannan endo-1,4-beta-mannosidase precursor
Dda3937_02581	ABF-0018471	-5.27013	1.94408e-09	celH	Beta-glucosidase
Dda3937_03998	ABF-0020562	-5.26498	8.22376e-09	galE	UDP-glucose-4-epimerase
Dda3937_00188	ABF-0014852	-5.24999	3.83105e-09	gudX	D-glucarate dehydratase-related protein
Dda3937_02259	ABF-0018000	-5.24884	2.62744e-07	ycfP	conserved protein
Dda3937_03444	ABF-0019767	-5.23335	7.96704e-10	qor	quinone oxidoreductase, NADPH-dependent
Dda3937_03546	ABF-0019924	-5.22085	3.44979e-09	spy	Periplasmic protein related to spheroblast formation
Dda3937_00583	ABF-0015540	-5.19147	2.75077e-06	sohB	predicted inner membrane peptidase
Dda3937_04126	ABF-0020752	-5.18752	1.93551e-07	fumC	fumarate hydratase (fumarase C),aerobic Class II
Dda3937_04468	ABF-0046917	-5.18111	3.24597e-07	46917	hypothetical protein
Dda3937_03803	ABF-0020289	-5.16126	2.45526e-09	ydaL	hypothetical protein
Dda3937_02076	ABF-0017745	-5.15621	8.6586e-11	fadA	3-ketoacyl-CoA thiolase (thiolase I)
Dda3937_03079	ABF-0019206	-5.15079	1.96785e-09	19206	Maltose/maltodextrin transport ATP-binding protein MalK
Dda3937_00791	ABF-0015838	-5.13432	2.45975e-08	ousA	Proline/betaine transporter
Dda3937_02410	ABF-0018221	-5.09187	6.00755e-12	yfdZ	prediected aminotransferase, PLP-dependent
Dda3937_03890	ABF-0020418	-5.08337	1.54038e-11	metF	5,10-methylenetetrahydrofolate reductase
Dda3937_03934	ABF-0020478	-5.07401	2.41397e-09	mrp	antiporter inner membrane protein
Dda3937_01815	ABF-0017349	-5.06263	0.000280224	hybB	predicted hydrogenase 2 cytochrome b type component
Dda3937_02306	ABF-0018065	-5.04658	1.54728e-07	gcvP	glycine decarboxylase, PLP-dependent, subunit (protein P) of glycine cleavage complex
Dda3937_02207	ABF-0017936	-5.03511	1.36768e-09	flgF	Flagellar basal-body rod protein flgF
Dda3937_03951	ABF-0020501	-5.03234	3.25688e-09	nagB	glucosamine-6-phosphate deaminase
Dda3937_01813	ABF-0017346	-5.02701	6.89404e-07	hybO	hydrogenase 2, small subunit
Dda3937_00547	ABF-0015484	-5.00048	2.82125e-07	argD	Ornithine aminotransferase; Acetylornithine aminotransferase; N-succinyl-L,L-diaminopimelate aminotransferase
Dda3937_00376	ABF-0015122	-4.98516	7.49037e-11	yfeA	Manganese ABC transporter, periplasmic-binding protein SitA
Dda3937_02016	ABF-0017653	-4.94739	8.21636e-09	yhhK	putative N-acetyltransferase
Dda3937_00208	ABF-0014879	-4.94215	1.73739e-09	14879	hypothetical protein
Dda3937_02521	ABF-0018382	-4.92923	1.48589e-09	yidA	multifunctional Erythrose 4-P, mannose 1-P, and alpha-D-glucose-1-P phosphatase
Dda3937_00584	ABF-0015543	-4.92872	8.75679e-10	15543	hypothetical protein
Dda3937_03885	ABF-0020411	-4.92742	4.11346e-08	cytR	DNA-binding transcriptional regulatory protein CytR
Dda3937_02627	ABF-0018531	-4.9161	3.06699e-07	18531	4-hydroxythreonine-4-phosphate dehydrogenase
Dda3937_02325	ABF-0018089	-4.911	2.43571e-08	deoD	purine-nucleoside phosphorylase
Dda3937_02120	ABF-0017804	-4.9018	7.24789e-09	17804	Organic hydroperoxide resistance protein
Dda3937_03450	ABF-0019775	-4.89169	1.49358e-10	19775	Transcriptional regulator, AsnC family
Dda3937_01927	ABF-0017526	-4.88059	1.60919e-09	17526	Phosphoserine phosphatase
Dda3937_01603	ABF-0017052	-4.87993	1.78551e-10	rimJ	ribosomal-protein-S5-alanine N-acetyltransferase
Dda3937_02359	ABF-0018141	-4.87651	2.69833e-10	rbsK	ribokinase
Dda3937_01184	ABF-0016416	-4.86485	6.82142e-11	16416	Prolyl endopeptidase
Dda3937_03952	ABF-0020503	-4.84793	4.33408e-10	nagE	PTS system, N-acetylglucosamine-specific IIA component / PTS system, N-acetylglucosamine-specific IIB component / PTS system, N-acetylglucosamine-specific IIC component
Dda3937_00242	ABF-0014931	-4.83748	1.96933e-10	yjaH	conserved protein
Dda3937_04039	ABF-0020610	-4.79893	1.50454e-10	acnA	aconitate hydratase 1
Dda3937_00026	ABF-0014534	-4.78308	1.85526e-07	14534	hypothetical protein
Dda3937_04040	ABF-0020611	-4.77962	1.54886e-09	20611	Oligopeptide ABC transporter, periplasmic oligopeptide-binding protein oppA (TC 3,A,1,5,1)
Dda3937_00875	ABF-0015941	-4.76489	8.93688e-06	yaeH	conserved protein
Dda3937_03132	ABF-0019292	-4.74938	5.29119e-08	19292	putative DNA-binding protein
Dda3937_01982	ABF-0017603	-4.74628	5.21488e-09	17603	hypothetical protein
Dda3937_03128	ABF-0019287	-4.74561	2.65506e-07	19287	Ketosteroid isomerase homolog
Dda3937_00936	ABF-0016031	-4.74035	1.01035e-08	proB	gamma-glutamate kinase
Dda3937_02475	ABF-0018323	-4.73934	1.83942e-07	gltL	ATP-binding component of an ABC superfamily glutamate/aspartate transporter
Dda3937_00326	ABF-0015052	-4.73634	2.73875e-10	asd	aspartate-semialdehyde dehydrogenase, NAD(P)-binding
Dda3937_00857	ABF-0015920	-4.73624	6.74655e-11	argA	N-acetylglutamate synthase
Dda3937_03574	ABF-0019961	-4.7358	5.81111e-09	zwf	glucose-6-phosphate 1-dehydrogenase
Dda3937_03647	ABF-0020061	-4.73127	2.09866e-10	btuE	predicted glutathione peroxidase
Dda3937_00849	ABF-0015910	-4.72932	4.02068e-09	ptsP	PTS system nitrogen assimilation enzyme I component/putative sensory transducer
Dda3937_00686	ABF-0015679	-4.72512	6.181e-10	kdsC	3-deoxy-D-manno-octulosonate 8-phosphate phosphatase
Dda3937_00118	ABF-0014743	-4.71826	8.73493e-12	chaA	calcium/sodium:proton antiporter
Dda3937_00680	ABF-0015673	-4.71618	2.17674e-07	ptsN	sugar-specific enzyme IIA component of PTS
Dda3937_03189	ABF-0019377	-4.71286	9.55538e-08	19377	hypothetical protein
Dda3937_02884	ABF-0018914	-4.70328	6.48194e-09	dps	Fe-binding and storage protein
Dda3937_01908	ABF-0017495	-4.67289	7.49037e-11	17495	putative drug transport transmembrane protein
Dda3937_03527	ABF-0019897	-4.66713	8.00902e-09	19897	hypothetical protein
Dda3937_02891	ABF-0018924	-4.64662	1.81615e-07	18924	Oligoendopeptidase F
Dda3937_04021	ABF-0020588	-4.64492	1.98443e-11	20588	hypothetical protein
Dda3937_01649	ABF-0017123	-4.63142	2.45961e-11	prtG	Secreted protease C precursor
Dda3937_02546	ABF-0018423	-4.62097	2.55142e-10	yfjB	NAD kinase
NA	ABF-0047156	-4.61828	5.37949e-08	47156	hypothetical protein
Dda3937_00676	ABF-0015668	-4.60595	5.20758e-09	pmbA	predicted peptidase required for the maturation and secretion of the antibiotic peptide MccB17
Dda3937_04165	ABF-0020799	-4.60585	2.41976e-06	nrdA	Ribonucleotide reductase of class Ia (aerobic), alpha subunit
Dda3937_01695	ABF-0017186	-4.59659	1.95697e-07	ybdQ	Universal stress protein G
Dda3937_03622	ABF-0020027	-4.57484	3.36068e-08	20027	hypothetical protein
Dda3937_02881	ABF-0018909	-4.56739	1.23993e-09	ompX	outer membrane protein
Dda3937_00330	ABF-0015057	-4.55919	1.89265e-09	glgB	1,4-alpha-glucan branching enzyme
Dda3937_03127	ABF-0019285	-4.55743	4.45239e-07	19285	Putative oxidoreductase
Dda3937_00677	ABF-0015670	-4.55451	3.91015e-09	rnk	regulator of nucleoside diphosphate kinase
Dda3937_02402	ABF-0018208	-4.54638	1.03049e-07	18208	hypothetical protein
Dda3937_00926	ABF-0016015	-4.54468	2.44543e-08	fadE	medium-long-chain fatty acyl-CoA dehydrogenase
Dda3937_03320	ABF-0019562	-4.52678	2.14731e-12	19562	Signal transduction histidine kinase
Dda3937_02878	ABF-0018902	-4.52162	1.26485e-05	rhaR	DNA-binding transcriptional activator, L-rhamnose-binding
Dda3937_02385	ABF-0018186	-4.51248	2.86332e-08	18186	hypothetical protein
Dda3937_02404	ABF-0018211	-4.50452	7.08397e-05	18211	PTS system, cellobiose-specific IIB component
Dda3937_03939	ABF-0020484	-4.46674	7.57415e-09	ybhE	6-phosphogluconolactonase
Dda3937_02703	ABF-0018646	-4.4651	2.71096e-07	18646	hypothetical protein
Dda3937_04206	ABF-0020859	-4.4636	6.60951e-11	ampE	predicted inner membrane protein
Dda3937_03346	ABF-0019598	-4.45511	4.18766e-08	hrpY	DNA-binding response regulator, LuxR family, near polyamine transporter
Dda3937_01535	ABF-0016951	-4.44499	1.96358e-09	sucA	2-oxoglutarate decarboxylase, thiamin-requiring
Dda3937_02717	ABF-0018664	-4.44457	3.24974e-05	dcuA	C4-dicarboxylate antiporter
Dda3937_04012	ABF-0020578	-4.43855	3.91747e-08	ybhG	Hypothetical UPF0194 membrane protein ybhG
Dda3937_01209	ABF-0016454	-4.43744	2.09866e-10	mocC	Inosose dehydratase
Dda3937_00019	ABF-0014524	-4.42866	4.91581e-07	kdgF	Pectin degradation protein kdgF
Dda3937_01587	ABF-0017021	-4.39607	2.09016e-08	yahK	Alcohol dehydrogenase
Dda3937_01629	ABF-0017092	-4.3924	3.20629e-09	17092	superoxide dismutase, Cu, Zn
Dda3937_01518	ABF-0016925	-4.38696	5.0573e-08	16925	hypothetical protein
Dda3937_00439	ABF-0015214	-4.38536	1.37451e-10	yjeF	predicted carbohydrate kinase
Dda3937_01204	ABF-0016447	-4.37544	1.91907e-08	16447	Ribose ABC transporter, periplasmic ribose-binding protein rbsB (TC 3,A,1,2,1)
Dda3937_02917	ABF-0018961	-4.36969	4.69577e-10	fadD	Long-chain-fatty-acid--CoA ligase
Dda3937_02296	ABF-0018054	-4.33868	3.78823e-07	xerD	site-specific tyrosine recombinase
Dda3937_02078	ABF-0017747	-4.33139	3.10596e-10	pepQ	proline dipeptidase
Dda3937_02356	ABF-0018137	-4.31053	1.34614e-10	rbsA	fused D-ribose transporter subunits of ABC superfamily: ATP-binding components
Dda3937_00415	ABF-0015183	-4.30507	6.35517e-11	epd	D-erythrose 4-phosphate dehydrogenase
Dda3937_00356	ABF-0015088	-4.29277	4.53559e-07	pck	phosphoenolpyruvate carboxykinase
Dda3937_01399	ABF-0016745	-4.29161	7.60398e-07	maeB	NADP-linked malic enzyme
Dda3937_00143	ABF-0014783	-4.28359	1.48591e-07	pelX	exopolygalacturonate lyase PelX
Dda3937_04359	ABF-0046661	-4.27331	2.15385e-07	46661	hypothetical protein
Dda3937_00081	ABF-0014642	-4.26293	4.89098e-06	14642	unknown
Dda3937_04004	ABF-0020569	-4.25363	3.5495e-09	modC	molybdate transporter subunit; ATP-binding component of ABC superfamily
Dda3937_00878	ABF-0015946	-4.21184	3.39875e-09	map	methionine aminopeptidase
Dda3937_00994	ABF-0016117	-4.20712	1.38564e-09	mtlD	mannitol-1-phosphate dehydrogenase, NAD(P)-binding
Dda3937_00324	ABF-0015048	-4.20645	7.35037e-08	gntT	gluconate transporter, high-affinity GNT I system
Dda3937_03876	ABF-0020398	-4.18398	3.66545e-06	glpK	Glycerol kinase
Dda3937_04712	ABF-0174090	-4.17908	6.61452e-07	togA	oligogalacturonide ABC transporter, ATPase component
Dda3937_01005	ABF-0016133	-4.1783	1.79207e-08	16133	Multiple sugar-binding protein precursor
Dda3937_00472	ABF-0015303	-4.17704	3.07377e-10	15303	Transcriptional regulator, LacI family
Dda3937_02474	ABF-0018322	-4.1651	2.45399e-10	gltK	membrane component of an ABC superfamily glutamate/aspartate transporter
Dda3937_02206	ABF-0017935	-4.15856	3.32775e-09	flgE	Flagellar hook protein flgE
Dda3937_00599	ABF-0015566	-4.15523	1.65743e-09	araF	periplasmic-binding component of an ABC superfamily L-arabinose transporter
Dda3937_01650	ABF-0017125	-4.15047	3.34188e-08	inh	Alkaline proteinase inhibitor precursor
Dda3937_03029	ABF-0019139	-4.13683	4.62659e-06	rafA	Alpha-galactosidase
Dda3937_00402	ABF-0015166	-4.13573	2.97355e-08	slt	lytic murein transglycosylase, soluble
Dda3937_00078	ABF-0014633	-4.1114	1.03784e-07	pntA	pyridine nucleotide transhydrogenase, alpha subunit
Dda3937_04424	ABF-0046817	-4.09495	5.32256e-12	46817	hypothetical protein
Dda3937_01265	ABF-0016544	-4.09327	4.11346e-08	scrR	Fructose repressor FruR, LacI family
Dda3937_01439	ABF-0016803	-4.08918	3.8114e-07	16803	Putative lysR-family transcriptional regulatory protein
Dda3937_00290	ABF-0015002	-4.0855	1.49839e-13	hemY	predicted protoheme IX synthesis protein
Dda3937_04343	ABF-0046585	-4.08195	9.25285e-08	pepN	Membrane alanine aminopeptidase N
Dda3937_03052	ABF-0019169	-4.07565	1.30014e-09	cpxA	sensory histidine kinase in two-component regulatory system with CpxR
Dda3937_03349	ABF-0019603	-4.07513	2.80588e-07	focA	formate transporter
Dda3937_01121	ABF-0016318	-4.0676	1.38488e-08	dtd	D-Tyr-tRNA(Tyr) deacylase
Dda3937_01569	ABF-0016994	-4.05994	6.08201e-08	16994	hypothetical protein
Dda3937_02315	ABF-0018076	-4.05287	1.14567e-08	yhjC	Probable transcription regulator protein
Dda3937_00600	ABF-0015567	-4.02685	1.15915e-08	araG	ATP-binding component of an ABC superfamily L-arabinose transporter
Dda3937_04133	ABF-0020760	-4.02429	2.71669e-07	ynfB	predicted protein
Dda3937_00951	ABF-0016051	-4.02092	1.67233e-05	16051	hypothetical protein
Dda3937_03796	ABF-0020276	-4.01963	3.72305e-09	yiaY	Alcohol dehydrogenase
Dda3937_01981	ABF-0017602	-4.00774	4.96709e-09	17602	HIPA PROTEIN
Dda3937_00804	ABF-0015854	-3.99809	4.54962e-07	15854	IcmF-related protein
Dda3937_01341	ABF-0016661	-3.99463	2.68032e-09	16661	2,3-butanediol dehydrogenase, S-alcohol forming, (R)-acetoin-specific / Acetoin (diacetyl) reductase
Dda3937_01532	ABF-0016947	-3.98784	2.33179e-08	sucD	succinyl-CoA synthetase, NAD(P)-binding, alpha subunit
Dda3937_04028	ABF-0020596	-3.98478	1.25911e-06	accB	acetyl CoA carboxylase, BCCP subunit
Dda3937_02886	ABF-0018917	-3.97847	1.30105e-05	glnP	glutamine transporter subunit; membrane component of ABC superfamily
Dda3937_00762	ABF-0015794	-3.97729	2.34598e-07	15794	Nickel ABC transporter, periplasmic nickel-binding protein nikA (TC 3,A,1,5,3)
Dda3937_02061	ABF-0017728	-3.95462	2.6491e-09	rmuC	predicted recombination limiting protein
Dda3937_04440	ABF-0046858	-3.94112	2.09866e-10	46858	hypothetical protein
Dda3937_01192	ABF-0016425	-3.92617	2.74758e-08	16425	Hypothetical transcriptional regulator yafC
Dda3937_02908	ABF-0018951	-3.92509	5.11248e-10	ytfF	Integral membrane protein
Dda3937_03840	ABF-0020347	-3.90824	4.28472e-07	yfiD	pyruvate formate lyase subunit
Dda3937_03492	ABF-0019844	-3.90587	6.94899e-08	yliJ	predicted glutathione S-transferase
Dda3937_02054	ABF-0017717	-3.90267	3.55121e-08	ysgA	Putative carboxymethylenebutenolidase
Dda3937_00256	ABF-0014951	-3.90027	8.37097e-07	ilvC	ketol-acid reductoisomerase, NAD(P)-binding
Dda3937_01364	ABF-0016693	-3.89467	3.02766e-07	16693	PUTATIVE PHAGE-RELATED PROTEIN (HYDROLASE)
Dda3937_03670	ABF-0020093	-3.89426	7.0748e-08	20093	hypothetical protein
Dda3937_01536	ABF-0016953	-3.88929	2.35899e-09	sdhB	succinate dehydrogenase, FeS subunit
Dda3937_01589	ABF-0017025	-3.88252	4.37334e-06	17025	hypothetical protein
Dda3937_03964	ABF-0020519	-3.88165	2.43163e-07	bglG	Beta-glucoside bgl operon antiterminator, BglG family
Dda3937_01207	ABF-0016452	-3.87072	2.64342e-06	16452	Myo-inositol 2-dehydrogenase
Dda3937_02601	ABF-0018496	-3.86496	1.67138e-08	yggS	predicted enzyme
Dda3937_02396	ABF-0018202	-3.85162	8.07001e-09	18202	transcriptional activator of the gan regulon
Dda3937_03888	ABF-0020415	-3.85024	7.7626e-10	metB	Cystathionine gamma-synthase
Dda3937_01900	ABF-0017485	-3.84429	1.54968e-08	17485	Nitroreductase
Dda3937_02069	ABF-0017737	-3.82309	4.79994e-09	17737	Porphobilinogen synthase
Dda3937_00779	ABF-0015824	-3.81285	7.78482e-05	15824	Predicted L-lactate dehydrogenase, hypothetical protein subunit YkgG
Dda3937_02525	ABF-0018387	-3.81185	2.41859e-06	ybiJ	probable exported protein YPO2521
Dda3937_00344	ABF-0015072	-3.80778	1.0072e-08	glpG	predicted intramembrane serine protease
Dda3937_04646	ABF-0047205	-3.80718	1.04312e-07	47205	hypothetical protein
Dda3937_03123	ABF-0019280	-3.78455	1.61961e-10	19280	Acetylornithine deacetylase/Succinyl-diaminopimelate desuccinylase and related deacylases
Dda3937_03677	ABF-0020107	-3.77191	1.7379e-05	ihfA	integration host factor (IHF), DNA-binding protein, alpha subunit
Dda3937_04393	ABF-0046737	-3.7632	1.06886e-05	46737	hypothetical protein
Dda3937_04565	ABF-0047079	-3.7573	4.95706e-09	47079	hypothetical protein
Dda3937_02001	ABF-0017629	-3.75682	3.15396e-07	kdgK	2-dehydro-3-deoxygluconate kinase
Dda3937_01402	ABF-0016749	-3.74061	4.35701e-09	ypeA	predicted acyltransferase with acyl-CoA N-acyltransferase domain
Dda3937_03468	ABF-0019804	-3.7366	1.89319e-07	ssb	Single-stranded DNA-binding protein
Dda3937_03213	ABF-0019408	-3.73643	1.1828e-07	19408	hypothetical protein
Dda3937_02360	ABF-0018142	-3.73535	2.14739e-08	rbsR	Ribose operon repressor
Dda3937_01609	ABF-0017063	-3.72698	4.16102e-06	17063	hypothetical protein
Dda3937_02082	ABF-0017756	-3.70578	9.23667e-09	icd	isocitrate dehydrogenase (NADP+)
Dda3937_03137	ABF-0019298	-3.69725	6.82881e-09	ydaN	predicted Zn(II) transporter
Dda3937_03895	ABF-0020423	-3.68849	8.61613e-07	yijD	conserved inner membrane protein
Dda3937_01697	ABF-0017188	-3.6817	1.63321e-08	17188	Isochorismatase
Dda3937_01931	ABF-0017532	-3.67957	1.92852e-09	asnA	L-asparaginase
Dda3937_02041	ABF-0017698	-3.67817	1.74382e-10	rfaD	ADP-L-glycero-D-mannoheptose-6-epimerase, NAD(P)-binding
Dda3937_04387	ABF-0046723	-3.67791	2.01731e-05	46723	hypothetical protein
Dda3937_03995	ABF-0020558	-3.65645	2.30655e-07	galM	Aldose 1-epimerase
Dda3937_02830	ABF-0018829	-3.65267	1.67829e-08	mgsA	methylglyoxal synthase
Dda3937_04011	ABF-0020577	-3.64721	1.75137e-07	ybhF	ABC transporter multidrug efflux pump, fused ATP-binding domains
Dda3937_01919	ABF-0017515	-3.64527	7.6961e-07	17515	hypothetical protein
Dda3937_00496	ABF-0015414	-3.6407	1.59054e-07	degP	serine endoprotease (protease Do), membrane-associated
Dda3937_00023	ABF-0014530	-3.6374	0.000227157	ydcX	Putative inner membrane protein
Dda3937_01789	ABF-0017312	-3.62699	4.14451e-07	ybbO	predicted oxidoreductase with NAD(P)-binding Rossmann-fold domain
Dda3937_03486	ABF-0019836	-3.62686	1.78288e-08	dacC	D-alanyl-D-alanine carboxypeptidase
Dda3937_00539	ABF-0015475	-3.61374	4.76245e-08	kefG	component of potassium effux complex with KefB
Dda3937_02262	ABF-0018004	-3.61216	1.89895e-09	yjcE	predicted cation/proton antiporter
Dda3937_03314	ABF-0019552	-3.60987	1.00168e-08	queC	enzyme in preQ0 biosynthesis
Dda3937_02201	ABF-0017925	-3.60905	1.10447e-05	17925	hypothetical protein
Dda3937_01098	ABF-0016279	-3.5965	8.53374e-06	16279	Predicted SAM-dependent methyltransferases
Dda3937_03211	ABF-0019406	-3.59559	2.48738e-06	19406	D-alanine--poly(phosphoribitol) ligase subunit 1
Dda3937_00323	ABF-0015047	-3.58498	1.93256e-07	idnK	Gluconokinase
Dda3937_01065	ABF-0016228	-3.58441	1.43162e-05	hipA	Toxin
Dda3937_01342	ABF-0016662	-3.57203	2.52383e-08	16662	Type-1Aa cytolytic delta-endotoxin
Dda3937_03842	ABF-0020349	-3.56309	2.74093e-09	yfiC	predicted S-adenosyl-L-methionine-dependent methyltransferase
Dda3937_00833	ABF-0015893	-3.56196	0.000214207	15893	Hcp
Dda3937_00981	ABF-0016098	-3.56144	8.51202e-08	xylR	DNA-binding transcriptional activator, xylose-binding
Dda3937_00077	ABF-0014632	-3.5584	5.1724e-08	14632	hypothetical protein
Dda3937_03901	ABF-0020433	-3.55659	1.03391e-05	20433	hypothetical protein
Dda3937_01761	ABF-0017270	-3.55511	0.000285167	17270	Hcp
Dda3937_02838	ABF-0018844	-3.55116	8.94922e-10	18844	hypothetical protein
Dda3937_02208	ABF-0017937	-3.52387	4.33463e-13	flgG	Flagellar basal-body rod protein flgG
Dda3937_02253	ABF-0017991	-3.52155	3.24107e-10	17991	Hypothetical oxidoreductase, YbiC homolog
Dda3937_00471	ABF-0015273	-3.51991	9.54951e-07	15273	Lysyl-tRNA synthetase (class II)
Dda3937_00469	ABF-0015265	-3.51842	3.5107e-07	artI	periplasmic-binding component of an ABC superfamily arginine transporter
Dda3937_04019	ABF-0020586	-3.51579	5.57646e-08	ackA	acetate kinase A and propionate kinase 2
Dda3937_01827	ABF-0017367	-3.50522	7.18247e-08	17367	GMP synthase [glutamine-hydrolyzing]
Dda3937_00603	ABF-0015570	-3.49512	7.74205e-08	ydgJ	predicted oxidoreductase
Dda3937_00414	ABF-0015182	-3.49427	2.38014e-07	pgk	phosphoglycerate kinase
Dda3937_00342	ABF-0015070	-3.49056	2.31861e-08	15070	Dihydrodipicolinate synthase
Dda3937_02470	ABF-0018318	-3.47391	1.24093e-07	corC	predicted ion transport
Dda3937_01104	ABF-0016286	-3.47004	4.91352e-06	16286	High-affnity carbon uptake protein Hat/HatR
Dda3937_01210	ABF-0016455	-3.46969	2.41128e-07	16455	5-keto-2-deoxygluconokinase B
Dda3937_00712	ABF-0015714	-3.46591	3.36156e-05	arcB_1	Aerobic respiration control sensor protein arcB
Dda3937_00189	ABF-0014853	-3.45705	4.42145e-08	gudD	D-glucarate dehydratase
Dda3937_02982	ABF-0019065	-3.45689	3.38559e-05	19065	Twin-arginine translocation signal domain protein
Dda3937_03190	ABF-0019378	-3.45263	4.36195e-05	19378	FMN-dependent NADH-azoreductase
Dda3937_03892	ABF-0020420	-3.45099	4.83639e-11	oxyR	DNA-binding transcriptional dual regulator
Dda3937_01331	ABF-0016647	-3.446	1.13774e-06	16647	hypothetical protein
Dda3937_01526	ABF-0016933	-3.44037	1.15444e-09	yrdD	Similar to C-terminal Zn-finger domain of DNA topoisomerase I
Dda3937_03177	ABF-0019363	-3.43848	2.14116e-08	yjiA	COG0523: Putative GTPases (G3E family)
Dda3937_02357	ABF-0018138	-3.43593	4.33408e-10	rbsC	D-ribose transporter subunit; membrane component of ABC superfamily
Dda3937_01692	ABF-0017183	-3.42456	3.39324e-08	ppx	Exopolyphosphatase
Dda3937_01326	ABF-0016641	-3.41563	7.68299e-09	16641	Transcriptional regulator, GntR family / AMINOTRANSFERASE CLASS-I
Dda3937_02095	ABF-0017773	-3.40883	3.82355e-08	feoA	Ferrous iron transport protein A
Dda3937_03833	ABF-0020336	-3.40594	2.1931e-07	arbF	PTS system, beta-glucoside-specific IIB component / PTS system, beta-glucoside-specific IIC component / PTS system, beta-glucoside-specific IIA component
Dda3937_03996	ABF-0020559	-3.40567	2.72199e-07	galK	galactokinase
Dda3937_00128	ABF-0014764	-3.40486	1.0996e-05	lrp	DNA-binding transcriptional dual regulator, leucine-binding
Dda3937_02594	ABF-0018488	-3.39978	7.03938e-08	elaA	Acetyltransferase
Dda3937_00634	ABF-0015612	-3.3978	9.09065e-06	15612	Membrane protein mosC
Dda3937_04147	ABF-0020779	-3.3955	1.01796e-07	ydcE	Probable tautomerase ydcE
Dda3937_00661	ABF-0015649	-3.39429	6.96154e-09	yhdA	CsrB/C sRNA degradation factor
Dda3937_02163	ABF-0017863	-3.38668	5.31941e-10	17863	Methyl-accepting chemotaxis protein I (serine chemoreceptor protein)
Dda3937_02631	ABF-0018537	-3.38442	1.27877e-08	18537	sodium-solute symporter, putative
Dda3937_02240	ABF-0017973	-3.37922	1.13154e-09	guaC	GMP reductase
Dda3937_02332	ABF-0018102	-3.37842	4.10856e-05	yhbU	predicted peptidase (collagenase-like)
Dda3937_04136	ABF-0020765	-3.37239	5.86937e-08	20765	Glycosyltransferase
Dda3937_01631	ABF-0017095	-3.36786	1.5462e-07	17095	hypothetical protein
Dda3937_03303	ABF-0019538	-3.36583	3.18173e-08	ybaJ	predicted protein
Dda3937_01882	ABF-0017459	-3.3647	4.79929e-09	ybgT	Putative outer membrane lipoprotein
Dda3937_00182	ABF-0014839	-3.36198	2.3029e-06	14839	Myb domain-containing protein
Dda3937_00800	ABF-0015849	-3.35907	1.00019e-06	15849	D-alanine aminotransferase
Dda3937_04042	ABF-0020613	-3.35811	7.14928e-10	ydjA	predicted oxidoreductase
Dda3937_04008	ABF-0020574	-3.35751	1.01796e-07	ybhP	Endonuclease/Exonuclease/phosphatase family protein
Dda3937_00693	ABF-0015688	-3.35749	2.03393e-08	yrbB	predicted protein
Dda3937_01687	ABF-0017176	-3.35274	6.62837e-06	17176	hypothetical protein
Dda3937_03999	ABF-0020563	-3.34295	2.88109e-06	modF	ATP-binding component of molybdate ABC transporter
Dda3937_02990	ABF-0019080	-3.33019	4.25102e-08	19080	hypothetical protein
Dda3937_02824	ABF-0018822	-3.326	1.45644e-05	ompA	outer membrane protein A (3a;II*;G;d)
Dda3937_02072	ABF-0017741	-3.32345	8.9672e-07	17741	NADH oxidase, putative
Dda3937_00002	ABF-0014494	-3.31299	5.27601e-08	ydiI	esterase
Dda3937_01460	ABF-0016830	-3.30779	1.37558e-09	yeaU	Tartrate dehydrogenase / Tartrate decarboxylase / D-malic enzyme
Dda3937_01386	ABF-0016724	-3.30618	9.4134e-07	yjjB	conserved inner membrane protein
Dda3937_00866	ABF-0015929	-3.29725	8.22707e-08	ygdI	Putative lipoprotein
Dda3937_02637	ABF-0018544	-3.29402	1.07559e-07	acnB	bifunctional aconitate hydratase 2/2-methylisocitrate dehydratase
Dda3937_01111	ABF-0016295	-3.28752	4.40869e-09	dsbA	periplasmic protein disulfide isomerase I
Dda3937_04086	ABF-0020688	-3.2873	2.10187e-05	20688	hypothetical protein
Dda3937_01109	ABF-0016293	-3.27468	1.35521e-05	yihD	conserved protein
Dda3937_00668	ABF-0015659	-3.27302	3.02235e-09	tldD	TldD protein
NA	ABF-0018952	-3.26929	1.8009e-08	47034	Transcriptional regulator
Dda3937_00291	ABF-0015003	-3.26194	3.05229e-08	hemX	predicted uroporphyrinogen III methylase
Dda3937_00073	ABF-0014619	-3.25863	4.06761e-07	14619	ISEch3 transposase
Dda3937_03973	ABF-0020529	-3.25552	7.05131e-07	yafS	predicted S-adenosyl-L-methionine-dependent methyltransferase
Dda3937_01112	ABF-0016297	-3.25218	1.70107e-06	polA	DNA polymerase I
Dda3937_04134	ABF-0020763	-3.24917	3.55727e-08	ydfG	NADP-dependent L-serine/L-allo-threonine dehydrogenase ydfG
Dda3937_02073	ABF-0017742	-3.2477	5.98854e-09	17742	Transcriptional regulator, ArsR family
Dda3937_03210	ABF-0019405	-3.24508	8.89914e-07	19405	Glyoxalase/Bleomycin resistance protein/dioxygenase domain
Dda3937_04613	ABF-0047165	-3.24358	7.2639e-08	gloA	glyoxalase I, Ni-dependent
Dda3937_00224	ABF-0014909	-3.24088	2.11828e-07	yjiR	Putative regulator
Dda3937_03465	ABF-0019799	-3.23764	4.02986e-07	yjbQ	Uncharacterized conserved protein
Dda3937_01451	ABF-0016818	-3.23569	8.09001e-07	ydfZ	putative cytoplasmic protein
Dda3937_02686	ABF-0018619	-3.23507	1.04312e-07	ygjG	Ornithine aminotransferase; Acetylornithine aminotransferase
Dda3937_04189	ABF-0020831	-3.2348	9.33764e-09	20831	mandelate racemase/muconate lactonizing enzyme family protein
Dda3937_02529	ABF-0018394	-3.2317	2.16956e-08	18394	Dihydrodipicolinate synthase
Dda3937_01199	ABF-0016435	-3.22628	7.61581e-09	sbmC	DNA gyrase inhibitory protein
Dda3937_02355	ABF-0018135	-3.21616	4.36595e-06	rbsD	predicted cytoplasmic sugar-binding protein
Dda3937_02161	ABF-0017860	-3.21488	6.80199e-06	17860	hypothetical protein
Dda3937_03074	ABF-0019200	-3.21412	3.50838e-07	19200	Gll1843 protein
Dda3937_00723	ABF-0015728	-3.21331	1.03718e-08	ygiD	predicted dioxygenase
Dda3937_02956	ABF-0019026	-3.21265	0.000214207	xynA	xylanase
Dda3937_02371	ABF-0018164	-3.20437	7.01219e-06	ybjR	Probable N-acetylmuramoyl-L-alanine amidase ybjR
Dda3937_00698	ABF-0015694	-3.20236	1.58132e-07	yhcB	conserved protein
Dda3937_00564	ABF-0015514	-3.19751	3.49244e-07	yciI	predicted enzyme
Dda3937_02204	ABF-0017931	-3.19507	1.93716e-08	flgB	Flagellar basal-body rod protein flgB
Dda3937_02716	ABF-0018662	-3.19444	4.2141e-06	cutA	copper binding protein
Dda3937_02111	ABF-0017794	-3.19082	1.81416e-05	17794	transport of tricarboxylates
Dda3937_04332	ABF-0046570	-3.18618	2.41733e-05	ydgA	Putative GTP-binding protein YdgA
Dda3937_03328	ABF-0019572	-3.18292	0.00049038	19572	Oligopeptide transport ATP-binding protein oppD (TC 3,A,1,5,1)
Dda3937_01644	ABF-0017116	-3.17836	2.75502e-07	17116	hypothetical protein
Dda3937_03109	ABF-0019261	-3.16332	1.86095e-07	sapF	peptide transport system ATP-binding protein
Dda3937_01428	ABF-0016787	-3.16328	2.23452e-06	cysK	cysteine synthase A, O-acetylserine sulfhydrolase A subunit
Dda3937_03085	ABF-0019216	-3.1605	1.48938e-06	19216	Molybdenum transport ATP-binding protein modC (TC 3,A,1,8,1) / Molybdenum transport system permease protein modB (TC 3,A,1,8,1)
Dda3937_02136	ABF-0017827	-3.15455	1.07559e-07	pgi	Glucose-6-phosphate isomerase
Dda3937_03686	ABF-0020118	-3.14977	7.62506e-10	ogl	Oligogalacturonate lyase
Dda3937_03453	ABF-0019780	-3.14701	3.0023e-07	19780	hypothetical protein
Dda3937_02384	ABF-0018183	-3.14354	8.78886e-08	glyA	Serine hydroxymethyltransferase
Dda3937_03046	ABF-0019163	-3.14218	6.46062e-07	19163	Transporter
Dda3937_02792	ABF-0018771	-3.11279	2.01101e-06	cybC	Soluble cytochrome b562
Dda3937_01534	ABF-0016950	-3.10498	1.99432e-11	sucB	dihydrolipoyltranssuccinase
Dda3937_00996	ABF-0016122	-3.10495	4.15998e-06	yiaF	conserved protein
Dda3937_02305	ABF-0018064	-3.10186	1.67233e-05	18064	Threonine efflux protein
Dda3937_01694	ABF-0017185	-3.10009	8.8475e-07	ybiI	Hypothetical Zinc-finger containing protein
Dda3937_02055	ABF-0017718	-3.09805	0.000247371	udp	uridine phosphorylase
Dda3937_00410	ABF-0015178	-3.09456	5.62454e-08	yggE	conserved protein
Dda3937_03418	ABF-0019722	-3.08529	1.61234e-07	fliA	RNA polymerase, sigma 28 (sigma F) factor
Dda3937_04506	ABF-0046980	-3.07814	0.00014859	46980	hypothetical protein
Dda3937_00176	ABF-0014832	-3.07674	4.10933e-10	ygiF	predicted adenylate cyclase
Dda3937_00011	ABF-0014508	-3.07585	7.69797e-09	14508	FMN oxidoreductase
Dda3937_04156	ABF-0020790	-3.07554	4.7713e-06	ybaK	bifunctional cys-tRNA Pro deacetylase/cys-tRNA Cys deacylase
Dda3937_04454	ABF-0046888	-3.07436	4.87656e-08	46888	hypothetical protein
Dda3937_01118	ABF-0016310	-3.07202	2.65234e-05	glnA	glutamine synthetase
Dda3937_04446	ABF-0046871	-3.07028	3.35234e-08	yhcM	conserved protein with nucleoside triphosphate hydrolase domain
Dda3937_04592	ABF-0047120	-3.06922	2.70285e-08	fadD	acyl-CoA synthetase, long-chain-fatty-acid--CoA ligase
Dda3937_03967	ABF-0020522	-3.06588	0.000316637	bolA	regulator of penicillin binding proteins and beta lactamase transcription (morphogene)
Dda3937_02008	ABF-0017640	-3.0592	3.7387e-06	yhhN	conserved inner membrane protein
Dda3937_00498	ABF-0015417	-3.05826	1.3998e-08	pfs	5'-methylthioadenosine/S-adenosylhomocysteine nucleosidase
Dda3937_02330	ABF-0018098	-3.04982	1.70704e-08	yhbS	predicted acyltransferase with acyl-CoA N-acyltransferase domain
Dda3937_03232	ABF-0019433	-3.04794	8.81494e-06	19433	EF hand domain protein
Dda3937_03209	ABF-0019403	-3.04257	2.45104e-07	19403	Acyl-CoA dehydrogenase, short-chain specific
Dda3937_01547	ABF-0016965	-3.04246	4.72227e-10	16965	COG1683: Uncharacterized conserved protein / Hypothetical protein ybgA
Dda3937_04412	ABF-0046787	-3.03408	4.8158e-07	bfr	bacterioferritin, iron storage and detoxification protein
Dda3937_02737	ABF-0018694	-3.03142	1.205e-08	exuR	DNA-binding transcriptional regulatory protein ExuR
Dda3937_02649	ABF-0018560	-3.02733	6.29401e-06	zntR	Regulatory protein, MerR
Dda3937_03096	ABF-0019239	-3.02127	1.69534e-08	lpd	lipoamide dehydrogenase, E3 component is part of three enzyme complexes
Dda3937_03583	ABF-0019974	-3.0209	6.38312e-06	19974	Glyoxalase family protein
Dda3937_01013	ABF-0016147	-3.01507	1.28876e-06	tag	DNA-3-methyladenine glycosylase
Dda3937_00774	ABF-0015816	-3.01251	1.35504e-06	15816	ISEch3 transposase
Dda3937_01763	ABF-0017275	-3.00888	3.41452e-06	17275	Lj965 prophage protein
Dda3937_04486	ABF-0046944	-3.00853	1.9607e-07	46944	hypothetical protein
Dda3937_00925	ABF-0016014	-3.00619	2.89206e-09	mtrK	5-methylthioribose kinase
Dda3937_00738	ABF-0015748	-3.00569	5.00212e-06	15748	hypothetical protein
Dda3937_04435	ABF-0046849	-3.00162	2.04555e-08	46849	hypothetical protein
Dda3937_00746	ABF-0015768	-2.99953	8.45433e-07	lacZ	Beta-galactosidase
Dda3937_02837	ABF-0018843	-2.99862	1.84847e-05	18843	Transposase
Dda3937_03828	ABF-0020328	-2.99454	8.20431e-06	yejA	predicted oligopeptide transporter subunit; periplasmic-binding component of ABC superfamily
Dda3937_01003	ABF-0016131	-2.98891	2.71096e-07	16131	Sugar ABC transporter, sugar permease protein 2 USSDB1D
Dda3937_03083	ABF-0019214	-2.98522	3.49575e-10	19214	Glucosamine kinase GpsK
Dda3937_03133	ABF-0019293	-2.98312	6.71074e-07	19293	Probable major facilitator superfamily (MFS) transporter
Dda3937_01215	ABF-0016462	-2.98115	1.14375e-07	16462	O-succinylbenzoate-CoA synthase
Dda3937_03106	ABF-0019257	-2.97523	0.000105977	ydeP	Putative formate dehydrogenase oxidoreductase protein
Dda3937_00258	ABF-0014955	-2.97476	2.94288e-07	putA	Proline dehydrogenase (Proline oxidase) / Delta-1-pyrroline-5-carboxylate dehydrogenase
Dda3937_04022	ABF-0020589	-2.972	6.66725e-07	yfbV	conserved inner membrane protein
Dda3937_03129	ABF-0019288	-2.96996	0.000199136	19288	hypothetical protein
Dda3937_01185	ABF-0016417	-2.96886	1.36292e-08	16417	hypothetical protein
Dda3937_00970	ABF-0016078	-2.96277	0.000438728	16078	hypothetical protein
Dda3937_02508	ABF-0018363	-2.95994	0.000316191	gcvR	DNA-binding transcriptional repressor, regulatory protein accessory to GcvA
Dda3937_00655	ABF-0015641	-2.95721	1.4349e-07	15641	hypothetical protein
Dda3937_00528	ABF-0015461	-2.95524	5.64748e-08	fkpA	FKBP-type peptidyl-prolyl cis-trans isomerase (rotamase)
Dda3937_01541	ABF-0016959	-2.95183	1.98943e-08	nei	Endonuclease VIII
Dda3937_02971	ABF-0019051	-2.94744	2.14205e-09	yeeZ	predicted epimerase, with NAD(P)-binding Rossmann-fold domain
Dda3937_04505	ABF-0046979	-2.94652	0.000226186	46979	hypothetical protein
Dda3937_00952	ABF-0016052	-2.94015	1.21872e-05	16052	hypothetical protein
Dda3937_02532	ABF-0018397	-2.93829	7.16143e-07	18397	Fructose repressor FruR, LacI family
Dda3937_02580	ABF-0018469	-2.92664	2.01001e-06	celB	PTS system, cellobiose-specific IIC component
Dda3937_02674	ABF-0018602	-2.92622	4.21955e-07	tam	Trans-aconitate 2-methyltransferase
Dda3937_00292	ABF-0015004	-2.92231	4.68347e-08	hemD	uroporphyrinogen III synthase
Dda3937_02415	ABF-0018230	-2.92148	9.25285e-08	outD	General secretion pathway protein D
Dda3937_02919	ABF-0018965	-2.92008	6.29147e-09	minE	cell division topological specificity factor
Dda3937_03031	ABF-0019143	-2.91976	1.49392e-05	avrL	Avirulence protein
Dda3937_00135	ABF-0014773	-2.91456	1.07283e-06	14773	Thioredoxin-like protein clustered with PA0057
Dda3937_00147	ABF-0014787	-2.91323	7.13649e-05	atpA	F1 sector of membrane-bound ATP synthase, alpha subunit
Dda3937_00803	ABF-0015853	-2.90022	1.73702e-05	15853	hypothetical protein
Dda3937_03095	ABF-0019238	-2.89928	1.54258e-05	19238	hypothetical protein
Dda3937_01543	ABF-0016961	-2.89915	1.01796e-07	ybgK	predicted enzyme subunit
Dda3937_01525	ABF-0016932	-2.89236	1.99709e-09	smg	conserved protein
Dda3937_01329	ABF-0016644	-2.88865	2.00362e-08	16644	Putative transport protein
Dda3937_04439	ABF-0046857	-2.88173	1.43162e-05	46857	hypothetical protein
Dda3937_01546	ABF-0016964	-2.88135	9.62695e-10	phr	deoxyribodipyrimidine photolyase, FAD-binding
Dda3937_02074	ABF-0017743	-2.87785	2.15385e-07	17743	Probable transmembrane protein
Dda3937_04416	ABF-0046794	-2.87098	1.03153e-06	46794	hypothetical protein
Dda3937_01344	ABF-0016664	-2.87048	2.0184e-05	16664	Type-2Aa cytolytic delta-endotoxin
Dda3937_03835	ABF-0020338	-2.86925	3.27735e-05	yieC	Maltoporin (maltose/maltodextrin high-affinity receptor, phage lambda receptor protein)
Dda3937_00164	ABF-0014816	-2.8624	3.27392e-06	msrA	methionine sulfoxide reductase A
Dda3937_00601	ABF-0015568	-2.85724	2.41733e-05	araH	membrane component of an ABC superfamily L-arabinose transporter
Dda3937_01928	ABF-0017527	-2.84276	4.72796e-05	17527	Lysophospholipase
Dda3937_03483	ABF-0019828	-2.84194	9.63199e-09	ybjM	Inner membrane protein
Dda3937_03619	ABF-0020024	-2.83859	6.46026e-06	yeiE	predicted DNA-binding transcriptional regulator
Dda3937_04023	ABF-0020590	-2.83499	0.000112173	yfbU	conserved protein
Dda3937_01542	ABF-0016960	-2.81199	1.65584e-07	ybgL	predicted lactam utilization protein
Dda3937_04327	ABF-0046565	-2.81093	1.11982e-06	serC	3-phosphoserine/phosphohydroxythreonine aminotransferase
Dda3937_03977	ABF-0020533	-2.81075	4.30777e-06	nrdE	ribonucleoside-diphosphate reductase 2, alpha subunit
Dda3937_03769	ABF-0020236	-2.8036	2.54602e-07	ybhL	Putative membrane protein
Dda3937_00198	ABF-0014866	-2.79596	5.1702e-08	eno	enolase
Dda3937_03941	ABF-0020487	-2.79494	1.54038e-11	luxS	S-ribosylhomocysteine lyase
Dda3937_04596	ABF-0047129	-2.79465	5.73253e-07	togB	Predicted rhamnose oligosaccharide ABC transport system, substrate-binding component
Dda3937_04433	ABF-0046846	-2.79381	1.74291e-08	46846	Tail fiber assembly protein
Dda3937_01810	ABF-0017339	-2.78828	5.14378e-05	17339	hypothetical protein
Dda3937_04449	ABF-0046880	-2.78801	3.32775e-09	46880	hypothetical protein
Dda3937_02309	ABF-0018069	-2.78336	3.10019e-05	fucO	Lactaldehyde reductase
Dda3937_04345	ABF-0046587	-2.77921	3.50846e-07	flgC	Flagellar basal-body rod protein flgC
Dda3937_03155	ABF-0019326	-2.77816	1.24669e-06	ygaD	conserved protein
Dda3937_02926	ABF-0018979	-2.77054	2.90354e-05	fadR	DNA-binding transcriptional dual regulator of fatty acid metabolism
Dda3937_03978	ABF-0020534	-2.76749	6.72228e-06	nrdI	protein that stimulates ribonucleotide reduction
Dda3937_03762	ABF-0020229	-2.76195	8.62153e-09	moaB	Molybdenum cofactor biosynthesis protein B
Dda3937_01050	ABF-0016207	-2.75513	1.92692e-08	gor	glutathione oxidoreductase
Dda3937_04571	ABF-0047086	-2.74738	0.000889131	47086	hypothetical protein
Dda3937_02096	ABF-0017775	-2.74666	1.06463e-06	17775	Fe2+ transport system protein A
Dda3937_02109	ABF-0017792	-2.74304	8.69321e-06	tctE	Sensor protein
Dda3937_01099	ABF-0016280	-2.74082	0.000289863	16280	hypothetical protein
Dda3937_02848	ABF-0018856	-2.73877	1.353e-06	cbrA	Siderophore staphylobactin ABC transporter, substrate-binding protein SirA
Dda3937_02491	ABF-0018342	-2.73517	3.33308e-07	ybeM	Putative amidase
Dda3937_00484	ABF-0015389	-2.73348	3.61818e-07	vacJ	predicted lipoprotein
Dda3937_03261	ABF-0019475	-2.722	1.47512e-06	dfp	bifunctional 4'-phosphopantothenoylcysteine decarboxylase/phosphopantothenoylcysteine synthetase, FMN-binding
Dda3937_04547	ABF-0047048	-2.72144	1.20986e-06	47048	Transposase
Dda3937_00815	ABF-0015866	-2.72013	3.05623e-06	15866	hypothetical protein
Dda3937_02726	ABF-0018677	-2.71852	4.12346e-09	lexA	DNA-binding transcriptional repressor of SOS regulon
Dda3937_01330	ABF-0016646	-2.71529	1.89862e-05	16646	hypothetical protein
Dda3937_02538	ABF-0018409	-2.71509	8.38163e-07	dcuR	Response regulator of the two component transcriptional regulatory system DcuR/DcuS
Dda3937_03392	ABF-0019680	-2.71497	2.47059e-07	tas	Possible oxidoreductase
Dda3937_00346	ABF-0015074	-2.70744	5.33456e-09	malP	Glycogen phosphorylase
Dda3937_03493	ABF-0019845	-2.70542	6.68197e-08	yliI	predicted dehydrogenase
Dda3937_01476	ABF-0016861	-2.70303	1.7617e-07	ytfH	predicted transcriptional regulator
Dda3937_00253	ABF-0014947	-2.69936	4.12976e-06	14947	hypothetical protein
Dda3937_04131	ABF-0020757	-2.68693	5.00874e-06	ynfK	predicted dethiobiotin synthetase
Dda3937_03523	ABF-0019891	-2.68209	4.14451e-07	ydiA	conserved protein
Dda3937_00802	ABF-0015852	-2.67768	3.99459e-06	15852	hypothetical protein
Dda3937_01029	ABF-0016172	-2.67186	1.16804e-07	16172	Histone acetyltransferase HPA2 and related acetyltransferases
Dda3937_03923	ABF-0020462	-2.6706	1.68108e-06	rffH	Glucose-1-phosphate thymidylyltransferase
Dda3937_04507	ABF-0046981	-2.66693	1.59465e-08	gnd	gluconate-6-phosphate dehydrogenase, decarboxylating
Dda3937_02227	ABF-0017958	-2.66083	1.65406e-05	fliE	Flagellar hook-basal body complex protein fliE
Dda3937_03293	ABF-0019524	-2.66055	7.761e-09	ybaN	putative membrane protein
Dda3937_00206	ABF-0014876	-2.64298	2.78534e-06	pehK	Polygalacturonase
Dda3937_01197	ABF-0016431	-2.64138	3.78654e-08	16431	Methylmalonate-semialdehyde dehydrogenase [inositol]
Dda3937_00322	ABF-0015046	-2.63042	3.23157e-05	gntR	DNA-binding transcriptional repressor
Dda3937_03236	ABF-0019439	-2.62972	1.15378e-07	yicC	conserved protein
Dda3937_03175	ABF-0019360	-2.62622	1.23812e-09	19360	hypothetical protein
Dda3937_01533	ABF-0016948	-2.62343	1.14876e-10	sucC	succinyl-CoA synthetase, beta subunit
Dda3937_02905	ABF-0018948	-2.6229	3.24828e-05	18948	Dipeptide-binding ABC transporter, periplasmic substrate-binding component (TC 3,A,1,5,2)
Dda3937_03333	ABF-0019578	-2.62073	1.82519e-07	yeaE	Putative oxidoreductase
Dda3937_00362	ABF-0015099	-2.61819	1.15854e-07	nudE	ADP-ribose diphosphatase
Dda3937_03454	ABF-0019781	-2.61817	2.23558e-05	19781	hypothetical protein
Dda3937_01783	ABF-0017306	-2.61548	8.50524e-08	menB	dihydroxynaphthoic acid synthetase
Dda3937_00009	ABF-0014506	-2.61352	3.25294e-06	cueO	Blue copper oxidase cueO precursor
Dda3937_03336	ABF-0019582	-2.60428	4.47237e-10	yeaA	methionine sulfoxide reductase B
Dda3937_00656	ABF-0015642	-2.60397	2.16877e-06	15642	Transcriptional regulator, AraC family
Dda3937_04029	ABF-0020597	-2.6012	2.6285e-09	aroQ	3-dehydroquinate dehydratase
Dda3937_00171	ABF-0014826	-2.59644	8.42227e-07	ygiH	conserved inner membrane protein
Dda3937_00816	ABF-0015868	-2.59594	4.19326e-05	15868	SciI protein
Dda3937_02892	ABF-0018925	-2.59389	8.19928e-07	ybiB	predicted transferase/phosphorylase
Dda3937_00711	ABF-0015713	-2.59256	8.6822e-07	yhcC	predicted Fe-S oxidoreductase
Dda3937_00061	ABF-0014594	-2.58488	7.50473e-08	slyB	outer membrane lipoprotein
Dda3937_00990	ABF-0016112	-2.57743	4.89546e-05	sodA	superoxide dismutase, Mn
Dda3937_03313	ABF-0019551	-2.57533	2.4188e-06	19551	Putative cysteine synthase/cystathionine beta-synthase
Dda3937_03375	ABF-0019653	-2.57421	4.14181e-06	glnB	regulatory protein P-II for glutamine synthetase
Dda3937_03351	ABF-0019606	-2.57341	4.22473e-07	pflA	pyruvate formate lyase activating enzyme 1
Dda3937_00717	ABF-0015719	-2.56641	1.40911e-05	yraP	predicted protein
Dda3937_01693	ABF-0017184	-2.56397	9.4585e-06	17184	hypothetical protein
Dda3937_01686	ABF-0017175	-2.56215	0.000210211	17175	Putative DNA-binding protein
Dda3937_00266	ABF-0014967	-2.56213	4.23254e-06	trxA	thioredoxin 1
Dda3937_01385	ABF-0016722	-2.56159	8.50505e-05	folA	dihydrofolate reductase
Dda3937_00486	ABF-0015394	-2.55936	1.03391e-05	fadL	long-chain fatty acid outer membrane transporter
Dda3937_02517	ABF-0018375	-2.55836	0.000260973	galS	Mgl repressor and galactose ultrainduction factor
NA	ABF-0047188	-2.55776	2.22105e-06	47188	TPR domain protein
Dda3937_00392	ABF-0015152	-2.55687	6.92029e-05	thrC	threonine synthase
Dda3937_01298	ABF-0016590	-2.55085	7.06545e-05	pepA	aminopeptidase A, a cyteinylglycinase
Dda3937_00243	ABF-0014932	-2.54522	1.10322e-09	purD	phosphoribosylglycinamide synthetase phosphoribosylamine-glycine ligase
Dda3937_00687	ABF-0015680	-2.54154	2.03669e-09	kdsD	D-Arabinose 5-phosphate isomerase
Dda3937_00876	ABF-0015943	-2.54045	2.7369e-06	dapD	2,3,4,5-tetrahydropyridine-2-carboxylate N-succinyltransferase
Dda3937_00098	ABF-0014682	-2.53624	1.93566e-06	14682	hypothetical protein
Dda3937_02963	ABF-0019034	-2.53256	0.000197842	fdnG	formate dehydrogenase-N, alpha subunit, nitrate-inducible
Dda3937_01437	ABF-0016798	-2.52502	9.40835e-07	ygaA	Anaerobic nitric oxide reductase transcription regulator norR
Dda3937_03894	ABF-0020422	-2.52275	1.41774e-09	fabR	DNA-binding transcriptional regulatory protein FabR
Dda3937_01398	ABF-0016744	-2.51753	3.82447e-07	talA	Transaldolase
Dda3937_03735	ABF-0020189	-2.51697	2.71285e-05	yqaE	UPF057 membrane protein yqaE
Dda3937_03928	ABF-0020469	-2.51562	1.1701e-05	wzb	Low molecular weight protein-tyrosine-phosphatase wzb
Dda3937_04400	ABF-0046748	-2.51084	3.52838e-05	46748	hypothetical protein
Dda3937_02183	ABF-0017893	-2.50254	3.1628e-05	17893	ISEch3 transposase, partial
Dda3937_04125	ABF-0020751	-2.50142	2.44434e-07	manA	mannose-6-phosphate isomerase
Dda3937_00626	ABF-0015603	-2.49796	1.89869e-06	15603	Methyl-accepting chemotaxis protein
Dda3937_01613	ABF-0017068	-2.49656	1.89319e-07	17068	hypothetical protein
Dda3937_01600	ABF-0017046	-2.49081	1.61643e-05	accC	acetyl-CoA carboxylase, biotin carboxylase subunit
Dda3937_03108	ABF-0019259	-2.4875	6.28999e-07	fabI	Enoyl-[acyl-carrier-protein] reductase [NADH]
Dda3937_03220	ABF-0019417	-2.48696	6.86687e-06	19417	hypothetical protein
Dda3937_00190	ABF-0014854	-2.48688	0.0010162	garL	alpha-dehydro-beta-deoxy-D-glucarate aldolase
Dda3937_01288	ABF-0016576	-2.47787	5.48964e-06	rraB	ribonuclease E inhibitor protein
Dda3937_00177	ABF-0014833	-2.4739	9.5792e-07	glnE	glutamine synthetase adenylyltransferase
Dda3937_03325	ABF-0019568	-2.47305	0.000681842	19568	Dipeptide transport system permease protein dppC (TC 3,A,1,5,2)
Dda3937_01009	ABF-0016140	-2.47276	2.0222e-06	malK	Maltose/maltodextrin transport ATP-binding protein MalK
Dda3937_00424	ABF-0015198	-2.47054	1.63321e-08	gshB	glutathione synthetase
Dda3937_03231	ABF-0019432	-2.46982	4.45446e-07	19432	hypothetical protein
Dda3937_02254	ABF-0017994	-2.46751	7.19957e-07	hinT	purine nucleoside phosphoramidase
Dda3937_03929	ABF-0020470	-2.46497	0.000352563	wza	Capsule polysaccharide export protein
Dda3937_02551	ABF-0018429	-2.4642	7.35899e-09	smpB	trans-translation protein
Dda3937_03827	ABF-0020327	-2.46038	0.000316136	yejB	predicted oligopeptide transporter subunit; membrane component of ABC superfamily
Dda3937_03417	ABF-0019721	-2.45542	2.58431e-07	fliZ	predicted regulator of FliA activity
Dda3937_02205	ABF-0017934	-2.45463	0.000133826	flgD	Flagellar basal-body rod modification protein flgD
Dda3937_03950	ABF-0020499	-2.45194	4.91821e-06	nagA	N-acetylglucosamine-6-phosphate deacetylase
Dda3937_03911	ABF-0020446	-2.45041	2.41976e-06	rpoS	RNA polymerase, sigma S (sigma 38) factor
Dda3937_01260	ABF-0016539	-2.44772	5.18048e-07	yghB	conserved inner membrane protein
Dda3937_03926	ABF-0020467	-2.44594	0.000730259	weaP	Undecaprenyl-phosphate galactose phosphotransferase
Dda3937_03970	ABF-0020526	-2.44114	3.28384e-07	yafD	conserved protein
Dda3937_03332	ABF-0019577	-2.43827	4.82848e-05	mipA	scaffolding protein for murein synthesizing machinery
Dda3937_01862	ABF-0017420	-2.42612	4.10134e-05	ggt	Gamma-glutamyltranspeptidase
Dda3937_00919	ABF-0016006	-2.42434	2.31138e-07	yafV	Possible hydrolase
Dda3937_01387	ABF-0016725	-2.42406	2.74698e-05	yjjP	predicted inner membrane protein
Dda3937_00207	ABF-0014878	-2.41992	6.66098e-05	14878	Predicted rhamnose oligosaccharide ABC transport system, substrate-binding component
Dda3937_00185	ABF-0014845	-2.41722	1.55676e-05	garD	(D)-galactarate dehydrogenase
Dda3937_03874	ABF-0020396	-2.4163	9.88144e-07	fpr	ferredoxin-NADP reductase
Dda3937_01787	ABF-0017310	-2.41326	4.65902e-06	yfaY	conserved protein
Dda3937_01100	ABF-0016281	-2.41075	0.000165023	16281	ABC-type cobalamin/Fe3+-siderophores transport systems, ATPase components
Dda3937_02841	ABF-0018848	-2.40823	4.08983e-05	yncA	GCN5-related N-acetyltransferase
Dda3937_02998	ABF-0019090	-2.40812	0.000392184	19090	Probable periplasmic dipeptide transport protein
Dda3937_01986	ABF-0017608	-2.40728	5.18936e-07	eamA	Probable amino acid metabolite efflux pump
Dda3937_02079	ABF-0017748	-2.40326	2.37559e-06	yigZ	hypothetical conserved protein COG1739
Dda3937_00166	ABF-0014818	-2.40308	4.17045e-07	ytfM	predicted outer membrane protein and surface antigen
Dda3937_00959	ABF-0016064	-2.40112	3.61971e-07	16064	3-oxoacyl-[acyl-carrier-protein] synthase, KASIII
Dda3937_02887	ABF-0018918	-2.39606	0.000710053	glnQ	glutamine transporter subunit; ATP-binding component of ABC superfamily
Dda3937_02836	ABF-0018842	-2.39564	0.00021271	18842	HicB-related protein
Dda3937_02394	ABF-0018199	-2.39393	5.4709e-08	18199	part of the galacatan utilization system; unknown function -!- galactan ABC transporter
Dda3937_01297	ABF-0016589	-2.39023	1.67055e-05	holC	DNA polymerase III, chi subunit
Dda3937_01969	ABF-0017584	-2.38486	6.57796e-05	17584	Hydroxyacylglutathione hydrolase
Dda3937_02028	ABF-0017674	-2.38459	1.55756e-05	17674	Methyl-accepting chemotaxis protein
Dda3937_04709	ABF-0174087	-2.37927	3.27068e-05	174087	Lipase
Dda3937_03460	ABF-0019787	-2.37693	0.000643054	19787	hypothetical protein
Dda3937_02898	ABF-0018940	-2.37404	1.88699e-05	18940	Glutathione S-transferase
Dda3937_03821	ABF-0020320	-2.37366	1.89869e-06	yecH	hypothetical protein
Dda3937_04132	ABF-0020759	-2.36894	5.65126e-05	ynfD	predicted protein
Dda3937_04540	ABF-0047034	-2.36817	6.12031e-06	18952	Transcriptional regulator
Dda3937_02729	ABF-0018681	-2.36704	4.56783e-07	yhaJ	predicted DNA-binding transcriptional regulator
Dda3937_01157	ABF-0016372	-2.36348	0.000165584	16372	ATP binding protein
Dda3937_00805	ABF-0015855	-2.36347	7.56562e-06	15855	Orf1 (Fragment)
Dda3937_02420	ABF-0018235	-2.36002	5.30839e-08	outI	Type II secretory pathway, component OutI
Dda3937_00222	ABF-0014904	-2.34554	1.25357e-05	14904	Putative exported protein
Dda3937_03077	ABF-0019204	-2.34299	0.000923787	19204	N-Acetyl-D-glucosamine ABC transport system, permease protein 2
Dda3937_03607	ABF-0020008	-2.34231	4.84133e-07	20008	Dipeptide-binding ABC transporter, periplasmic substrate-binding component (TC 3,A,1,5,2)
Dda3937_03652	ABF-0020068	-2.33731	1.97132e-07	ydiU	conserved protein
Dda3937_03526	ABF-0019896	-2.33592	6.28999e-07	19896	hypothetical protein
Dda3937_02168	ABF-0017870	-2.33434	1.37354e-05	17870	Putative membrane protein
Dda3937_00428	ABF-0015202	-2.33405	9.47942e-06	mpl	UDP-N-acetylmuramate:L-alanyl-gamma-D-glutamyl- meso-diaminopimelate ligase
Dda3937_00834	ABF-0015894	-2.33216	0.00156393	amn	AMP nucleosidase
Dda3937_01579	ABF-0017011	-2.33097	3.74779e-05	17011	CTP synthase
Dda3937_01643	ABF-0017115	-2.32919	0.00032014	17115	Glucose-methanol-choline (GMC) oxidoreductase:NAD binding site
Dda3937_04032	ABF-0020602	-2.32567	0.00122298	20602	hypothetical protein
Dda3937_01362	ABF-0016690	-2.32359	8.87314e-08	ilvN	Acetolactate synthase small subunit
Dda3937_03201	ABF-0019391	-2.32254	1.32562e-06	19391	Pectate lyase
Dda3937_00688	ABF-0015681	-2.32165	6.66725e-07	yrbG	predicted calcium/sodium:proton antiporter
Dda3937_01625	ABF-0017084	-2.3162	1.96207e-06	znuA	Zinc ABC transporter, periplasmic-binding protein ZnuA
Dda3937_00685	ABF-0015678	-2.31596	0.000274058	yrbK	conserved protein
Dda3937_03698	ABF-0020136	-2.3153	9.89127e-06	sseB	rhodanase-like enzyme, sulfur transfer from thiosulfate
Dda3937_01527	ABF-0016934	-2.31093	0.00021271	yrdC	Sua5 YciO YrdC YwlC family protein
Dda3937_00375	ABF-0015121	-2.31083	7.61551e-06	yfeB	Manganese ABC transporter, ATP-binding protein SitB
Dda3937_00675	ABF-0015666	-2.30872	0.000817011	yjgA	conserved protein
Dda3937_01186	ABF-0016418	-2.30862	3.0679e-05	ddlA	D-alanine--D-alanine ligase
Dda3937_04504	ABF-0046978	-2.30134	7.33354e-05	46978	hypothetical protein
Dda3937_01624	ABF-0017083	-2.30033	0.000717952	znuC	high-affinity zinc transport system ATP-binding protein
Dda3937_01829	ABF-0017374	-2.29982	1.65451e-06	fdoG	formate dehydrogenase-O, large subunit
Dda3937_02592	ABF-0018486	-2.29946	0.000181829	aas	bifunctional 2-acylglycerophospho-ethanolamine acyl transferase/acyl-acyl carrier protein synthetase
Dda3937_03868	ABF-0020386	-2.29533	7.59725e-08	20386	N-carbamoylputrescine amidase (3,5,1,53)
Dda3937_00332	ABF-0015059	-2.28805	3.55262e-06	glgC	glucose-1-phosphate adenylyltransferase
Dda3937_02907	ABF-0018950	-2.28732	8.87125e-07	18950	Transcriptional regulator, AraC family
Dda3937_01706	ABF-0017204	-2.28416	1.81416e-05	17204	Integrase
Dda3937_02331	ABF-0018099	-2.28266	5.56083e-06	yhbT	predicted lipid carrier protein
Dda3937_00826	ABF-0015883	-2.28058	7.74424e-05	15883	hypothetical protein
Dda3937_01270	ABF-0016551	-2.27682	8.46087e-09	16551	Putative cytoplasmic protein
Dda3937_04577	ABF-0047096	-2.27315	0.000232906	topB	DNA topoisomerase III
Dda3937_01167	ABF-0016391	-2.2721	0.000255215	16391	membrane protein, putative
Dda3937_01042	ABF-0016198	-2.26918	2.22105e-06	16198	Transcriptional regulator BkdR of isoleucine and valine catabolism operon
Dda3937_04710	ABF-0174088	-2.26565	2.16655e-07	minD	Septum site-determining protein minD
Dda3937_00536	ABF-0015472	-2.26169	9.84249e-09	slyD	FKBP-type peptidyl prolyl cis-trans isomerase (rotamase)
Dda3937_02131	ABF-0017820	-2.26013	8.20431e-06	metH	homocysteine-N5-methyltetrahydrofolate transmethylase, B12-dependent
Dda3937_00953	ABF-0016053	-2.25761	0.000226186	yafN	Stability protein StbD
Dda3937_00183	ABF-0014841	-2.25278	4.83237e-05	14841	probable exported protein YPO2987
Dda3937_02835	ABF-0018841	-2.25074	7.00999e-05	18841	Outer membrane protein RomA
Dda3937_01249	ABF-0016521	-2.25067	1.04599e-05	cpdA	Icc protein
Dda3937_02421	ABF-0018236	-2.24839	3.36026e-08	outJ	General secretion pathway protein J
Dda3937_02893	ABF-0018927	-2.24723	2.71558e-05	18927	RTX toxins and related Ca2+-binding proteins
Dda3937_00605	ABF-0015573	-2.2472	0.000336005	15573	hypothetical protein
Dda3937_00425	ABF-0015199	-2.24344	0.00105533	yqgE	predicted protein
Dda3937_00500	ABF-0015420	-2.24168	3.51565e-07	15420	ISEch4 transposase
Dda3937_00373	ABF-0015119	-2.23878	1.69969e-06	yfeD	Manganese ABC transporter, inner membrane permease protein SitD
Dda3937_02498	ABF-0018349	-2.235	1.91907e-08	yffB	conserved protein
Dda3937_02075	ABF-0017744	-2.23372	8.86555e-07	17744	GENE II AND X PROTEINS
Dda3937_04144	ABF-0020776	-2.2303	5.71924e-07	20776	2-dehydropantoate 2-reductase
Dda3937_00742	ABF-0015753	-2.22814	0.00121117	fdhF	Formate dehydrogenase H
Dda3937_00003	ABF-0014495	-2.22742	5.1702e-08	ydiJ	predicted FAD-linked oxidoreductase
Dda3937_01819	ABF-0017354	-2.22707	0.000583781	hybF	protein involved with the maturation of hydrogenases 1 and 2
Dda3937_01528	ABF-0016936	-2.22435	0.00102317	aroE	dehydroshikimate reductase, NAD(P)-binding
Dda3937_04430	ABF-0046840	-2.21873	1.12133e-06	46840	hypothetical protein
Dda3937_01893	ABF-0017475	-2.21854	0.000287818	yaeR	predicted lyase
Dda3937_00855	ABF-0015918	-2.21688	2.85812e-08	ppdC	Putative prepilin peptidase dependent protein
Dda3937_04333	ABF-0046571	-2.21395	0.000163591	46571	Transcriptional regulator, TetR (AcrR) family [USSDB3A]
Dda3937_04445	ABF-0046868	-2.20842	3.97334e-05	46868	hypothetical protein
Dda3937_01051	ABF-0016211	-2.19656	7.20426e-07	elaC	Ribonuclease Z
Dda3937_02447	ABF-0018270	-2.19311	0.00100851	mraZ	conserved protein
Dda3937_04489	ABF-0046949	-2.19036	7.9906e-05	46949	hypothetical protein
Dda3937_01041	ABF-0016197	-2.18794	2.57174e-06	16197	Phosphoserine aminotransferase
Dda3937_00588	ABF-0015551	-2.18374	6.86687e-06	cysB	DNA-binding transcriptional dual regulator, O-acetyl-L-serine-binding
Dda3937_02828	ABF-0018827	-2.18166	7.32806e-05	yccF	conserved inner membrane protein
Dda3937_01101	ABF-0016283	-2.18149	0.000204233	16283	Sensory box protein
Dda3937_00940	ABF-0016037	-2.18103	1.90575e-05	16037	hypothetical protein
Dda3937_02786	ABF-0018764	-2.17636	6.15613e-05	18764	Hypothetical oxidoreductase yqhD
Dda3937_02593	ABF-0018487	-2.1752	1.65438e-05	ygeD	predicted inner membrane protein
Dda3937_02647	ABF-0018557	-2.17376	0.00023953	18557	mandelate racemase/muconate lactonizing enzyme family protein
Dda3937_03216	ABF-0019411	-2.17375	0.000245896	virA	Diaminopimelate decarboxylase
Dda3937_02522	ABF-0018384	-2.16621	8.20914e-05	uxuA	Mannonate dehydratase
Dda3937_02668	ABF-0018592	-2.1615	4.53463e-05	yjjV	predicted DNase
Dda3937_03329	ABF-0019573	-2.16064	4.76346e-05	19573	hypothetical protein
Dda3937_00475	ABF-0015312	-2.15918	1.59335e-05	slyA	DNA-binding transcriptional activator
Dda3937_03930	ABF-0020474	-2.15868	1.34336e-05	yegH	predicted membrane protein
Dda3937_04401	ABF-0046751	-2.15719	1.01958e-07	ampD	N-acetyl-anhydromuranmyl-L-alanine amidase
Dda3937_00168	ABF-0014820	-2.15365	5.18048e-07	ytfP	conserved protein
Dda3937_02500	ABF-0018351	-2.1519	3.36293e-07	18351	D,D-carboxypeptidase-related protein
Dda3937_00093	ABF-0014666	-2.1506	9.74572e-06	grxD	monothiol glutaredoxin
Dda3937_01614	ABF-0017069	-2.15048	3.48616e-05	yecE	hypothetical protein
Dda3937_01519	ABF-0016926	-2.15022	8.83462e-06	mscL	Large-conductance mechanosensitive channel
Dda3937_03130	ABF-0019290	-2.14789	4.61581e-07	19290	Putative ribosomal-protein-serine acetyltransferase
Dda3937_04188	ABF-0020829	-2.14337	0.000336005	trpS	tryptophan√≥tRNA ligase
Dda3937_01264	ABF-0016543	-2.14135	3.13789e-06	16543	Uncharacterized low-complexity protein
Dda3937_02815	ABF-0018809	-2.1395	0.00023953	18809	Glutathione S-transferase domain protein
Dda3937_03712	ABF-0020154	-2.13867	3.09786e-06	prt1	Extracellular metalloprotease precursor
Dda3937_03545	ABF-0019922	-2.13675	3.5107e-07	yojL	predicted thiamine biosynthesis lipoprotein
Dda3937_03621	ABF-0020026	-2.13477	1.92809e-05	nfo	endonuclease IV with intrinsic 3'-5' exonuclease activity
Dda3937_03161	ABF-0019338	-2.13371	1.58836e-05	19338	hypothetical protein
Dda3937_02636	ABF-0018542	-2.13296	5.43675e-05	yacL	conserved protein
Dda3937_00561	ABF-0015511	-2.13165	3.82162e-06	cls	cardiolipin synthase 1
Dda3937_02241	ABF-0017974	-2.13137	4.84223e-07	hofC	Type 4 fimbrial assembly protein pilC
Dda3937_01665	ABF-0017147	-2.12953	0.000173183	17147	hypothetical protein
Dda3937_03727	ABF-0020174	-2.12469	8.06087e-05	kduI	4-deoxy-L-threo-5-hexosulose-uronate ketol-isomerase
Dda3937_00766	ABF-0015801	-2.1212	1.82474e-07	15801	hypothetical protein
Dda3937_02287	ABF-0018041	-2.1208	1.97118e-06	18041	Transcriptional regulator, AraC family
Dda3937_00051	ABF-0014578	-2.12064	0.000116288	14578	ISEch10 OrfB
Dda3937_03051	ABF-0019168	-2.1204	1.86272e-05	19168	hypothetical protein
Dda3937_02280	ABF-0018032	-2.11598	1.89669e-05	18032	Two-component response regulator
Dda3937_01655	ABF-0017131	-2.11572	6.59779e-07	rspB	Starvation sensing protein rspB
NA	ABF-0017442	-2.11261	0.00175481	17442	ATP-dependent helicase
Dda3937_01007	ABF-0016135	-2.11177	0.00012888	16135	Glucokinase
Dda3937_02530	ABF-0018395	-2.09913	7.4548e-05	18395	Putative cytoplasmic protein
Dda3937_01538	ABF-0016956	-2.09705	1.13686e-08	sdhD	succinate dehydrogenase, membrane subunit, binds cytochrome b556
Dda3937_02742	ABF-0018701	-2.08876	6.98583e-06	ygjV	hypothetical protein
Dda3937_00435	ABF-0015210	-2.08207	0.000377028	miaA	delta(2)-isopentenylpyrophosphate tRNA-adenosine transferase
Dda3937_04017	ABF-0020584	-2.08193	6.74487e-06	yfcD	predicted NUDIX hydrolase
Dda3937_04323	ABF-0046561	-2.07693	0.000178701	yejK	nucleotide associated protein
Dda3937_00937	ABF-0016032	-2.07573	1.67417e-07	proA	gamma-glutamylphosphate reductase
Dda3937_00544	ABF-0015480	-2.07569	1.58132e-07	prkB	predicted phosphoribulokinase
Dda3937_03918	ABF-0020456	-2.06934	0.000178701	20456	AT5g42660/MJB21_3
Dda3937_00758	ABF-0015790	-2.06441	0.00109232	15790	Nickel transport ATP-binding protein nikE (TC 3,A,1,5,3)
Dda3937_03997	ABF-0020560	-2.06319	0.000228573	galT	galactose-1-phosphate uridylyltransferase
Dda3937_04499	ABF-0046970	-2.05796	6.27557e-06	46970	hypothetical protein
Dda3937_02626	ABF-0018529	-2.05382	7.12128e-06	ygbI	Glycerol-3-phosphate regulon repressor
Dda3937_02133	ABF-0017823	-2.05366	0.00010483	yjbB	Sodium-dependent phosphate transporter
Dda3937_04368	ABF-0046679	-2.04721	1.68108e-06	46679	hypothetical protein
Dda3937_02533	ABF-0018398	-2.04642	1.03229e-06	yidQ	conserved outer membrane protein
Dda3937_03925	ABF-0020464	-2.04496	0.000952129	rfbN	O antigen biosynthesis rhamnosyltransferase rfbN
Dda3937_03461	ABF-0019789	-2.04366	2.57276e-05	19789	hypothetical protein
Dda3937_03648	ABF-0020062	-2.04305	0.000147373	btuD	vitamin B12 transporter subunit : ATP-binding component of ABC superfamily
Dda3937_03322	ABF-0019565	-2.04203	0.000464868	yebY	predicted protein
Dda3937_00487	ABF-0015396	-2.04008	3.66377e-08	yfcZ	conserved protein
Dda3937_00239	ABF-0014928	-2.0356	0.00194343	nfi	endonuclease V (deoxyinosine 3'endoduclease)
Dda3937_02928	ABF-0018981	-2.03459	1.32671e-05	dadA	D-amino acid dehydrogenase
Dda3937_02115	ABF-0017799	-2.03237	7.19663e-06	fabB	3-oxoacyl-[acyl-carrier-protein] synthase I
Dda3937_03075	ABF-0019201	-2.02631	0.000333014	19201	Gll1842 protein
Dda3937_00132	ABF-0014768	-2.02617	8.95833e-07	serS	seryl-tRNA synthetase, also charges selenocysteinyl-tRNA with serine
Dda3937_03469	ABF-0019805	-2.02354	2.84977e-07	yddH	NAD(P)H-flavin oxidoreductase
Dda3937_03971	ABF-0020527	-2.0207	0.000116153	mltD	membrane-bound lytic murein transglycosylase D
Dda3937_00667	ABF-0015658	-2.02055	8.90773e-06	yhdP	Possible exported protein
Dda3937_00408	ABF-0015176	-2.01801	0.000149695	rpiA	ribose 5-phosphate isomerase, constitutive
Dda3937_01343	ABF-0016663	-2.01754	0.000597589	16663	Type-1Ba cytolytic delta-endotoxin
Dda3937_00438	ABF-0015213	-2.01663	1.24912e-05	yjeE	ATPase with strong ADP affinity
Dda3937_03836	ABF-0020339	-2.00627	0.00151328	yieL	Putative xylanase
Dda3937_03919	ABF-0020457	-2.00399	0.000379068	20457	capsular polysaccharide biosynthesis protein
Dda3937_00058	ABF-0014586	-2.00157	0.000689555	pelI	endo-pectate lyase
Dda3937_00280	ABF-0014987	-1.99753	0.00181114	14987	Amidase
Dda3937_01110	ABF-0016294	-1.99502	9.08954e-05	rdoA	regulator of disulfide oxidoreductase A
Dda3937_00228	ABF-0014914	-1.99243	0.000738292	14914	DNA-binding heavy metal response regulator
Dda3937_04007	ABF-0020573	-1.98639	0.000662681	ybhO	Cardiolipin synthetase
Dda3937_01710	ABF-0017210	-1.97668	5.55238e-05	17210	Putative toxin of gyrase inhibiting toxin-antitoxin system
Dda3937_00193	ABF-0014858	-1.97533	8.95833e-07	barA, gacS	hybrid sensory histidine kinase, in two-component regulatory system with UvrY
Dda3937_00181	ABF-0014838	-1.97348	3.57127e-05	14838	probable exported protein YPO2987
Dda3937_01425	ABF-0016783	-1.97217	0.00100719	crr	glucose-specific enzyme IIA component of PTS
Dda3937_04074	ABF-0020671	-1.96809	8.61133e-05	yadG	predicted transporter subunit: ATP-binding component of ABC superfamily
Dda3937_00161	ABF-0014808	-1.96684	8.01875e-07	cysQ	PAPS (adenosine 3'-phosphate 5'-phosphosulfate) 3'(2'),5'-bisphosphate nucleotidase
Dda3937_03856	ABF-0020364	-1.96641	0.00135412	yhjH	EAL domain containing protein involved in flagellar function
Dda3937_04619	ABF-0047171	-1.96624	1.13774e-06	pykF	pyruvate kinase I
Dda3937_01107	ABF-0016291	-1.96528	0.00109039	mobB	molybdopterin-guanine dinucleotide biosynthesis protein B
Dda3937_02369	ABF-0018162	-1.96452	0.000939227	18162	hypothetical protein
Dda3937_01952	ABF-0017560	-1.96364	0.000302325	yajI	Putative outer membrane lipoprotein
Dda3937_00987	ABF-0016107	-1.96282	1.43162e-05	16107	ISEch1 transposase
Dda3937_00055	ABF-0014583	-1.95821	1.30835e-05	yneC	hypothetical protein
Dda3937_00086	ABF-0014651	-1.95198	4.98025e-06	ftnA	ferritin iron storage protein (cytoplasmic)
Dda3937_00074	ABF-0014622	-1.9512	2.45854e-05	14622	Type IV pilus biogenesis protein PilM
Dda3937_04496	ABF-0046964	-1.94763	0.000624681	46964	hypothetical protein
Dda3937_01701	ABF-0017193	-1.94512	1.95422e-05	hspQ	DNA-binding protein, hemimethylated
Dda3937_01883	ABF-0017460	-1.94463	5.08339e-09	cydB	Cytochrome d ubiquinol oxidase subunit II
Dda3937_01544	ABF-0016962	-1.94416	0.00023578	ybgJ	predicted enzyme subunit
Dda3937_03176	ABF-0019362	-1.9418	8.89808e-05	19362	hypothetical protein
Dda3937_03178	ABF-0019364	-1.93719	3.46126e-07	yjiX	COG2879, Hypothetical small protein yjiX
Dda3937_02326	ABF-0018091	-1.93559	0.000188061	deoB	phosphopentomutase
Dda3937_03614	ABF-0020016	-1.9348	4.19867e-05	20016	hypothetical protein
Dda3937_02825	ABF-0018823	-1.93403	2.65342e-05	sulA	SOS cell division inhibitor
Dda3937_03481	ABF-0019825	-1.93397	0.000154399	grxA	glutaredoxin 1, redox coenzyme for ribonucleotide reductase (RNR1a)
Dda3937_01556	ABF-0016976	-1.93292	7.17391e-05	seqA	regulatory protein for replication initiation
Dda3937_01421	ABF-0016778	-1.93011	0.000374209	16778	Putative two-component system response regulator
Dda3937_04586	ABF-0047110	-1.92985	4.64342e-05	ydgH	predicted protein
Dda3937_01835	ABF-0017383	-1.92022	7.78482e-05	fdhE	formate dehydrogenase formation protein
NA	ABF-0020648	-1.91763	0.00029671	rssB	response regulator of RpoS
Dda3937_00493	ABF-0015408	-1.91525	0.000378791	aroC	Chorismate synthase
Dda3937_02502	ABF-0018355	-1.91498	5.66513e-05	ypfH	hypothetical protein
Dda3937_01759	ABF-0017268	-1.91319	0.000181829	17268	hypothetical protein
Dda3937_00538	ABF-0015474	-1.91178	0.000239797	kefB	Glutathione-regulated potassium-efflux system protein kefB
Dda3937_02523	ABF-0018385	-1.91151	0.000516441	18385	Transcriptional regulator NanR
Dda3937_00692	ABF-0015687	-1.91143	7.01219e-06	yrbC	predicted ABC-type organic solvent transporter
Dda3937_01791	ABF-0017314	-1.91135	0.000694904	ybbA	predicted transporter subunit: ATP-binding component of ABC superfamily
Dda3937_02230	ABF-0017963	-1.91092	6.89548e-07	fliD	Flagellar hook-associated protein fliD
Dda3937_04049	ABF-0020629	-1.90942	3.09321e-05	20629	hypothetical protein
Dda3937_00818	ABF-0015874	-1.90654	2.57498e-08	15874	hypothetical protein
Dda3937_02675	ABF-0018603	-1.90645	1.46327e-05	smp	Protein smp precursor
Dda3937_01856	ABF-0017411	-1.90357	0.000210211	17411	Lysine-arginine-ornithine-binding periplasmic protein
Dda3937_04570	ABF-0047085	-1.90264	0.000280224	yceB	predicted lipoprotein
Dda3937_02231	ABF-0017964	-1.90116	0.000274891	ftsZ	GTP-binding tubulin-like cell division protein
Dda3937_03860	ABF-0020371	-1.90005	0.000758452	prtC	Secreted protease C precursor
Dda3937_02419	ABF-0018234	-1.89892	3.77257e-05	outH	Type II secretory pathway, component OutH
Dda3937_02816	ABF-0018811	-1.89839	0.000658178	baeR	DNA-binding response regulator in two-component regulatory system with BaeS
Dda3937_03097	ABF-0019241	-1.89798	0.00145181	aceF	pyruvate dehydrogenase, dihydrolipoyltransacetylase component E2
Dda3937_03896	ABF-0020424	-1.89777	0.000559356	trmA	tRNA (uracil-5-)-methyltransferase
Dda3937_02706	ABF-0018650	-1.89751	4.23254e-06	18650	hypothetical protein
Dda3937_03585	ABF-0019976	-1.89365	5.15334e-06	19976	Conserved protein containing a Zn-ribbon-like motif
Dda3937_02304	ABF-0018063	-1.88721	5.21265e-05	18063	Predicted hydrolase
Dda3937_01567	ABF-0016992	-1.88643	0.000503963	tyrA	chorismate mutase/prephenate dehydrogenase
Dda3937_04516	ABF-0046993	-1.88581	1.52278e-06	46993	hypothetical protein
Dda3937_01782	ABF-0017305	-1.8845	7.42332e-05	yfbB	predicted peptidase
Dda3937_04181	ABF-0020821	-1.87835	0.00034146	hofQ	predicted fimbrial transporter
Dda3937_03312	ABF-0019550	-1.87795	0.000432686	ybaO	predicted DNA-binding transcriptional regulator
Dda3937_04566	ABF-0047080	-1.87722	9.11456e-07	47080	Cyanophycin synthetase
Dda3937_01574	ABF-0017001	-1.8764	0.000217791	clpB	ClpB protein
Dda3937_00809	ABF-0015859	-1.87597	0.000665854	15859	Chemotaxis motB protein
Dda3937_00191	ABF-0014855	-1.8741	0.00144977	garR	tartronate semialdehyde reductase (TSAR)
Dda3937_01588	ABF-0017024	-1.87266	0.000279859	17024	Integrase
Dda3937_01842	ABF-0017394	-1.86955	5.27795e-05	17394	hypothetical protein
Dda3937_02418	ABF-0018233	-1.86875	0.000189878	outG	Type II secretory pathway, component OutG
Dda3937_01923	ABF-0017520	-1.8616	0.000118435	17520	putative membrane protein
Dda3937_01844	ABF-0017396	-1.86039	3.51098e-05	17396	hypothetical protein
Dda3937_04538	ABF-0047030	-1.85399	0.00113897	mtfA	conserved protein
Dda3937_03975	ABF-0020531	-1.84676	0.00142297	dnaQ	DNA polymerase III epsilon subunit
Dda3937_01423	ABF-0016780	-1.84644	0.000323359	16780	Enoyl-CoA hydratase
Dda3937_03985	ABF-0020545	-1.84458	0.00028383	pnuC	predicted nicotinamide mononucleotide transporter
Dda3937_04068	ABF-0020665	-1.84321	0.00174052	20665	Ferric iron ABC transporter, ATP-binding protein
Dda3937_04048	ABF-0020627	-1.84316	0.000189714	xthA	exonuclease III
Dda3937_00700	ABF-0015698	-1.84129	0.000341123	15698	Putative enzyme
Dda3937_01390	ABF-0016730	-1.83985	1.89106e-05	carA	carbamoyl phosphate synthetase small subunit, glutamine amidotransferase
Dda3937_03989	ABF-0020551	-1.83822	3.0679e-05	gpmA	phosphoglyceromutase 1
Dda3937_01462	ABF-0016832	-1.83229	1.35895e-05	queF	NADPH dependent preQ0 reductase
Dda3937_01620	ABF-0017078	-1.82609	0.00148146	17078	HoxN/HupN/NixA family nickel/cobalt transporter
Dda3937_04119	ABF-0020738	-1.82156	3.27076e-05	ydcF	Protein ydcF
Dda3937_03479	ABF-0019823	-1.81966	0.000694904	rimK	Ribosomal protein S6 modification protein
Dda3937_04529	ABF-0047014	-1.8179	7.46074e-06	47014	hypothetical protein
Dda3937_00993	ABF-0016116	-1.8168	0.000399494	mtlR	DNA-binding repressor
Dda3937_04316	ABF-0046552	-1.81657	6.59965e-06	46552	Transcriptional regulator, GntR family
Dda3937_03676	ABF-0020106	-1.81258	8.14235e-05	ygbA	hypothetical protein
Dda3937_03337	ABF-0019583	-1.81252	7.23556e-05	yeaC	conserved protein
Dda3937_01030	ABF-0016174	-1.8107	0.000164408	16174	hypothetical protein
Dda3937_04311	ABF-0046547	-1.80653	3.62458e-05	lon	DNA-binding ATP-dependent protease La
Dda3937_04554	ABF-0047055	-1.80476	0.000467056	47055	hypothetical protein
Dda3937_02632	ABF-0018538	-1.80323	0.00158736	18538	expressed protein
Dda3937_00418	ABF-0015188	-1.80236	0.000217124	speA	biosynthetic arginine decarboxylase, PLP-binding
Dda3937_03530	ABF-0019902	-1.79824	0.000382218	argR	DNA-binding transcriptional regulatory protein
Dda3937_02220	ABF-0017950	-1.79334	0.000282855	fliL	Flagellar biosynthesis protein fliL
Dda3937_03567	ABF-0019952	-1.79291	1.90075e-05	holE	DNA polymerase III, theta subunit
Dda3937_04409	ABF-0046773	-1.79289	0.0012482	46773	hypothetical protein
Dda3937_03098	ABF-0019243	-1.78833	0.00050233	aceE	pyruvate dehydrogenase, decarboxylase component E1, thiamin-binding
Dda3937_02255	ABF-0017996	-1.7876	0.000807651	ycfL	probable lipoprotein
Dda3937_01801	ABF-0017326	-1.78522	0.000236653	nuoG	NADH:ubiquinone oxidoreductase, chain G
Dda3937_03285	ABF-0019510	-1.784	0.000174748	ybaL	predicted transporter with NAD(P)-binding Rossmann-fold domain
Dda3937_03254	ABF-0019466	-1.77895	0.000336005	19466	EBNA-1 nuclear protein
Dda3937_03661	ABF-0020081	-1.77779	1.52488e-07	ompF	outer membrane porin 1a (Ia;b;F)
Dda3937_03298	ABF-0019531	-1.7777	5.79921e-05	acrR	DNA-binding transcriptional repressor
Dda3937_00396	ABF-0015159	-1.77766	1.4238e-06	arcA	DNA-binding response regulator in two-component regulatory system with ArcB or CpxA
Dda3937_01524	ABF-0016931	-1.7684	0.00102495	smf_1	Rossmann fold nucleotide-binding protein Smf possibly involved in DNA uptake
Dda3937_03637	ABF-0020046	-1.76104	0.000148755	20046	Arylamine N-acetyltransferase 1
Dda3937_00169	ABF-0014821	-1.75909	0.000268803	ppa	inorganic pyrophosphatase
Dda3937_00572	ABF-0015527	-1.75868	4.80955e-05	trpA	tryptophan synthase, alpha subunit
Dda3937_00726	ABF-0015732	-1.75107	0.000828986	tolC	transport channel
Dda3937_03761	ABF-0020228	-1.75053	0.000186255	moaA	molybdopterin biosynthesis protein A
Dda3937_00345	ABF-0015073	-1.74177	0.000399298	glpR	DNA-binding transcriptional repressor
Dda3937_01156	ABF-0016371	-1.73984	0.000199136	16371	Conserved domain protein
Dda3937_03889	ABF-0020416	-1.73944	9.35244e-05	metL	bifunctional aspartokinase/homoserine dehydrogenase
Dda3937_01269	ABF-0016549	-1.73474	0.000621294	scrK	Fructokinase
Dda3937_01365	ABF-0016694	-1.73473	0.000400006	16694	hypothetical protein
Dda3937_04190	ABF-0020834	-1.73155	0.00142055	ppiA	Peptidyl-prolyl cis-trans isomerase ppiA precursor
Dda3937_03093	ABF-0019235	-1.72963	9.99152e-05	19235	Transcriptional regulator, VCA0231 ortholog
Dda3937_02451	ABF-0018279	-1.72457	0.000980047	ilvH	acetolactate synthase III, thiamin-dependent, small subunit
Dda3937_03404	ABF-0019697	-1.72172	0.000560085	19697	ISEch1 transposase
Dda3937_00293	ABF-0015005	-1.71962	0.000276831	hemC	hydroxymethylbilane synthase
Dda3937_03207	ABF-0019399	-1.71941	5.95328e-06	ycaI_1	hypothetical protein
Dda3937_02969	ABF-0019048	-1.71391	0.000579951	citB	Response regulator of a two component transcriptional regulatory system (CitA/CitB)
Dda3937_00976	ABF-0016089	-1.71056	0.000302325	pecS	DNA-binding transcriptional regulatory protein PecS
Dda3937_00427	ABF-0015201	-1.70602	0.000322936	fbp	fructose-1,6-bisphosphatase I
Dda3937_01181	ABF-0016411	-1.70298	3.69233e-05	16411	Xylosidase/arabinosidase
Dda3937_00713	ABF-0015715	-1.69717	0.000270722	arcB_2	Aerobic respiration control sensor protein arcB
Dda3937_02038	ABF-0017695	-1.69155	0.000677732	rfaQ	lipopolysaccharide core biosynthesis protein
Dda3937_00813	ABF-0015864	-1.68952	0.000835089	15864	SciB protein
Dda3937_01545	ABF-0016963	-1.68168	0.000328422	ybgI	metal-binding predicted hydrolase-oxidase
Dda3937_00969	ABF-0016077	-1.67823	8.03016e-05	vfmB	VfmB protein
Dda3937_03543	ABF-0019920	-1.67661	0.000743641	19920	Transcriptional regulator, AraC family
Dda3937_01709	ABF-0017209	-1.67376	8.91138e-05	17209	Putative antitoxin of gyrase inhibiting toxin-antitoxin system
Dda3937_01123	ABF-0016320	-1.67236	0.000455474	yicH	conserved protein
Dda3937_03212	ABF-0019407	-1.67219	0.000850546	19407	D-alanine--poly(phosphoribitol) ligase subunit 1
Dda3937_03182	ABF-0019370	-1.66789	0.000553101	19370	Predicted transcriptional regulator of N-Acetylglucosamine utilization, GntR family
Dda3937_04363	ABF-0046670	-1.66645	0.00078753	46670	hypothetical protein
Dda3937_00706	ABF-0015707	-1.66617	5.75934e-06	sspB	ClpXP protease specificity-enhancing factor
Dda3937_01345	ABF-0016665	-1.66364	0.000473859	16665	Type-2Aa cytolytic delta-endotoxin
Dda3937_01922	ABF-0017519	-1.66361	6.76101e-05	17519	Phosphinothricin N-acetyltransferase
Dda3937_02707	ABF-0018651	-1.64832	8.21058e-05	18651	Retron-type reverse transcriptase
Dda3937_02721	ABF-0018669	-1.64733	1.89224e-05	groL	Cpn60 chaperonin GroEL, large subunit of GroESL
Dda3937_04005	ABF-0020571	-1.64443	0.00142058	ybhA	pyridoxal phosphatase / fructose 1,6-bisphosphatase
Dda3937_02295	ABF-0018053	-1.64371	0.00119939	dsbC	protein disulfide isomerase II
Dda3937_01286	ABF-0016574	-1.64308	0.00161318	bglA	6-phospho-beta-glucosidase
Dda3937_03266	ABF-0019482	-1.63999	0.00135906	19482	Mu-like prophage FluMu defective tail fiber protein
Dda3937_01389	ABF-0016728	-1.6391	0.00178376	carB	carbamoyl-phosphate synthase large subunit
Dda3937_02547	ABF-0018424	-1.63564	0.00112707	recN	recombination and repair protein
Dda3937_02608	ABF-0018504	-1.62872	0.00019368	nsrR	DNA-binding transcriptional regulator
Dda3937_01864	ABF-0017425	-1.62764	0.000694904	17425	ISEch8 OrfB
Dda3937_00963	ABF-0016069	-1.62384	0.000316637	16069	Sigma-54 dependent DNA-binding response regulator, Fis family
Dda3937_03944	ABF-0020490	-1.61575	8.11541e-05	ffh	Signal Recognition Particle (SRP) component with 4,5S RNA (ffs)
Dda3937_02428	ABF-0018248	-1.61367	0.000763612	18248	NADH:flavin oxidoreductases, Old Yellow Enzyme family
Dda3937_00254	ABF-0014948	-1.61053	0.000953202	14948	probable exported protein YPO0702
Dda3937_01432	ABF-0016792	-1.6099	0.000110709	yqiC	conserved protein
Dda3937_03191	ABF-0019379	-1.60344	0.00100655	19379	Predicted hydrolases or acyltransferases (alpha/beta hydrolase superfamily)
Dda3937_01485	ABF-0016873	-1.6019	0.000841018	16873	ABC transporter, ATP-binding protein
Dda3937_04612	ABF-0047163	-1.60012	0.000308414	ydhL	conserved protein
Dda3937_04580	ABF-0047101	-1.59994	4.4081e-05	47101	hypothetical protein
Dda3937_01154	ABF-0016366	-1.5946	0.00179447	16366	Metal-dependent hydrolase
Dda3937_04557	ABF-0047061	-1.59458	2.70727e-05	47061	hypothetical protein
Dda3937_02941	ABF-0019005	-1.5934	0.00146119	19005	probable short-chain dehydrogenase
Dda3937_02595	ABF-0018490	-1.5933	0.00019368	ecnA	Entericidin A precursor
NA	ABF-0046771	-1.58301	0.000664783	46771	hypothetical protein
Dda3937_04085	ABF-0020687	-1.56691	0.000304411	20687	hypothetical protein
Dda3937_00933	ABF-0016028	-1.56186	9.13374e-06	yfiR	hypothetical protein
Dda3937_00697	ABF-0015693	-1.55866	0.000254613	degQ	Protease
Dda3937_00060	ABF-0014588	-1.55681	0.000991245	14588	hypothetical protein
Dda3937_01628	ABF-0017091	-1.54888	0.000279785	17091	hypothetical protein
Dda3937_04157	ABF-0020791	-1.54734	8.49293e-05	ybaP	conserved protein
Dda3937_02452	ABF-0018280	-1.53263	0.000270722	ilvI	Acetolactate synthase large subunit
Dda3937_01881	ABF-0017458	-1.53087	0.000667486	ybgE	conserved inner membrane protein
Dda3937_04313	ABF-0046549	-1.51786	0.00176471	yjiE	Putative transcriptional regulator LYSR-type
Dda3937_01581	ABF-0017013	-1.51325	0.000778323	fliY	cystine transporter subunit; periplasmic-binding component of ABC superfamily
Dda3937_01413	ABF-0016768	-1.51184	0.000215869	yfeX	conserved protein
Dda3937_03355	ABF-0019612	-1.50893	0.000760111	19612	LysR-family transcriptional regulator clustered with PA0057
Dda3937_04461	ABF-0046898	-1.50657	0.00051878	46898	hypothetical protein
Dda3937_01314	ABF-0016622	-1.50365	5.79684e-05	16622	hypothetical protein
Dda3937_03669	ABF-0020090	-1.5011	0.000554542	sufA	Fe-S cluster assembly protein
Dda3937_00179	ABF-0014835	-1.49199	0.00061253	ligA	DNA ligase, NAD(+)-dependent
Dda3937_02450	ABF-0018277	-1.4907	0.0010386	fruR	DNA-binding transcriptional dual regulator
Dda3937_01464	ABF-0016834	-1.48545	0.00160094	16834	Helix-turn-helix domain protein
Dda3937_00545	ABF-0015481	-1.48123	8.52206e-06	yhfA	conserved protein
Dda3937_00387	ABF-0015142	-1.47577	0.000354381	15142	Proline/betaine transporter
Dda3937_03221	ABF-0019418	-1.47521	0.00167776	19418	Cellulose 1,4-beta-cellobiosidase precursor
Dda3937_03703	ABF-0020144	-1.47058	3.66167e-05	20144	Putative fimbrial biogenesis protein precursor
Dda3937_00163	ABF-0014813	-1.46649	0.000111346	ytfL	predicted inner membrane protein
Dda3937_00596	ABF-0015561	-1.46421	6.0126e-05	ydgT	Haemolysin expression modulating protein
Dda3937_01659	ABF-0017137	-1.45333	0.00184756	ydfH	Transcriptional regulator, GntR family
Dda3937_01938	ABF-0017541	-1.45255	0.00124273	sbcD	exonuclease, dsDNA, ATP-dependent
Dda3937_02047	ABF-0017708	-1.45202	0.00178853	secB	protein export chaperone
Dda3937_02256	ABF-0017997	-1.44967	2.63158e-05	ycfM	predicted outer membrane lipoprotein
Dda3937_01898	ABF-0017481	-1.42877	0.000446611	cutF	Copper homeostasis protein CutF precursor / Lipoprotein NlpE involeved in surface adhesion
Dda3937_02768	ABF-0018740	-1.42441	1.26485e-05	18740	hypothetical protein
Dda3937_00144	ABF-0014784	-1.41927	0.000147634	atpC	F1 sector of membrane-bound ATP synthase, epsilon subunit
Dda3937_00194	ABF-0014860	-1.41179	0.000589849	rumA	23S rRNA (Uracil-5-) -methyltransferase rumA
Dda3937_00309	ABF-0015023	-1.41055	0.00040311	rhtC	Threonine efflux protein
Dda3937_02769	ABF-0018742	-1.37521	6.21709e-05	18742	hypothetical protein
Dda3937_02667	ABF-0018590	-1.31131	0.000194616	18590	4'-phosphopantetheinyl transferase entD
Dda3937_04306	ABF-0046539	-1.30302	0.000214207	46539	Putative membrane protein
Dda3937_01539	ABF-0016957	-1.26135	4.4413e-05	sdhC	succinate dehydrogenase, membrane subunit, binds cytochrome b556
Dda3937_01786	ABF-0017309	1.29635	0.0012309	yfaZ	predicted outer membrane porin protein
Dda3937_01626	ABF-0017085	1.35587	1.43806e-08	yebA	predicted peptidase
Dda3937_03245	ABF-0019450	1.35642	0.000183849	19450	hypothetical protein
Dda3937_01976	ABF-0017594	1.35846	0.00181114	cyoA	cytochrome o ubiquinol oxidase subunit II
Dda3937_00214	ABF-0014890	1.36401	0.00143312	tufB	Translation elongation factor Tu
Dda3937_04539	ABF-0047032	1.3665	0.000763612	47032	hypothetical protein
Dda3937_02224	ABF-0017954	1.38417	0.000321669	fliH	Flagellar assembly protein fliH
Dda3937_00294	ABF-0015006	1.39864	0.000410994	cyaA	adenylate cyclase
Dda3937_04636	ABF-0047194	1.40513	0.000253218	47194	hypothetical protein
Dda3937_02150	ABF-0017847	1.45666	0.00183914	psd	phosphatidylserine decarboxylase
Dda3937_04403	ABF-0046754	1.48724	0.00137215	46754	hypothetical protein
Dda3937_03488	ABF-0019839	1.53871	0.000892611	19839	(R)-3-hydroxydecanoyl-ACP:CoA transacylase
Dda3937_02237	ABF-0017970	1.55357	0.000122026	yacG	zinc-binding protein
Dda3937_00569	ABF-0015520	1.55467	0.000548213	ykgJ	Ferredoxin
Dda3937_03775	ABF-0020246	1.5595	0.000641935	20246	hypothetical protein
Dda3937_04708	ABF-0174086	1.56872	0.00167468	174086	dTDP-glucose 4,6-dehydratase
Dda3937_01129	ABF-0016326	1.57649	0.000151919	gmk	guanylate kinase
Dda3937_01232	ABF-0016492	1.57942	0.00117261	16492	hypothetical protein
Dda3937_02827	ABF-0018826	1.5932	0.00102547	yccS	predicted inner membrane protein
Dda3937_00297	ABF-0015010	1.5995	0.00143217	dapF	diaminopimelate epimerase
Dda3937_04201	ABF-0020853	1.59988	0.000339789	rpmF	50S ribosomal subunit protein L32
Dda3937_03147	ABF-0019313	1.6018	0.000739911	ynbE	lipoprotein
Dda3937_01090	ABF-0016268	1.60372	0.000319543	16268	Glutamine transport system permease protein glnP (TC 3,A,1,3,2)
Dda3937_01459	ABF-0016829	1.60961	5.69359e-05	16829	hypothetical protein
Dda3937_02005	ABF-0017636	1.62164	0.000333037	dcrB	DcrB protein precursor
Dda3937_01580	ABF-0017012	1.62213	0.00147015	yecS	predicted transporter subunit: membrane component of ABC superfamily
Dda3937_03308	ABF-0019545	1.62512	1.31478e-05	amtB	ammonium transporter
Dda3937_02014	ABF-0017650	1.631	0.000128697	ftsX	predicted transporter subunit: membrane component of ABC superfamily
Dda3937_03105	ABF-0019255	1.65843	0.00117981	19255	probable inner membrane protein NMA0456
Dda3937_00056	ABF-0014584	1.65907	0.00147121	rne	RNase E
Dda3937_03711	ABF-0020153	1.66545	3.10718e-06	20153	hypothetical protein
Dda3937_00044	ABF-0014564	1.677	0.00020862	ycgR	hypothetical protein
Dda3937_02349	ABF-0018123	1.68309	0.00128707	yhbY	predicted RNA-binding protein
Dda3937_02676	ABF-0018604	1.69866	0.00137621	serB	Phosphoserine phosphatase
Dda3937_01500	ABF-0016904	1.69989	2.47508e-05	rplP	50S ribosomal subunit protein L16
Dda3937_00219	ABF-0014898	1.70879	4.53463e-05	rplJ	50S ribosomal subunit protein L10
Dda3937_02924	ABF-0018973	1.70931	0.000587324	dsbB	oxidoreductase that catalyzes reoxidation of DsbA protein disulfide isomerase I
Dda3937_01905	ABF-0017492	1.71958	0.000647038	17492	Ornithine cyclodeaminase
Dda3937_01510	ABF-0016916	1.7229	0.000144094	rplO	50S ribosomal subunit protein L15
Dda3937_02236	ABF-0017969	1.72398	0.00032263	mutT	nucleoside triphosphate pyrophosphohydrolase, marked preference for dGTP
Dda3937_03937	ABF-0020482	1.72626	0.000807261	20482	putative sugar ABC transporter
Dda3937_00627	ABF-0015604	1.73681	0.00150612	15604	Amino acid ABC transporter, periplasmic amino acid-binding protein
Dda3937_03596	ABF-0019990	1.74952	3.69537e-05	19990	Conjugative transfer protein TrbI
Dda3937_03378	ABF-0019656	1.76178	0.00133352	yfhK	Sensor histidine kinase for the two component response regulator YfhA
Dda3937_00269	ABF-0014972	1.76509	0.000212646	wzzE	Enterobacterial Common Antigen (ECA) polysaccharide chain length modulator
Dda3937_00662	ABF-0015652	1.76843	6.43055e-05	mreB	cell wall structural complex MreBCD, actin-like component MreB
Dda3937_01910	ABF-0017502	1.77161	0.000763612	17502	Pyoverdine biosynthesis protein PvcA
Dda3937_01731	ABF-0017236	1.79103	0.00170937	17236	putative transposase
Dda3937_00237	ABF-0014924	1.79132	0.000231624	nudC	NADH pyrophosphatase
Dda3937_01393	ABF-0016736	1.79853	0.000107879	ispH	1-hydroxy-2-methyl-2-(E)-butenyl 4-diphosphate reductase, 4Fe-4S protein
Dda3937_02644	ABF-0018554	1.80603	0.00114268	18554	Capsular polysaccharide synthesis enzyme cpsC, polysaccharide export
Dda3937_00694	ABF-0015689	1.80993	0.000467313	yrbA	predicted DNA-binding transcriptional regulator
Dda3937_04186	ABF-0020826	1.81893	5.17144e-05	rpe	D-ribulose-5-phosphate 3-epimerase
Dda3937_03515	ABF-0019881	1.82916	0.000335121	ycbW	predicted protein
Dda3937_03286	ABF-0019511	1.82999	0.000640867	hemH	ferrochelatase
Dda3937_03900	ABF-0020432	1.84573	0.00147684	20432	hypothetical protein
Dda3937_00568	ABF-0015519	1.84781	0.00182504	yciC	predicted inner membrane protein
Dda3937_01888	ABF-0017469	1.84989	0.000329575	lpxA	UDP-N-acetylglucosamine acyltransferase
Dda3937_03348	ABF-0019601	1.85112	9.27657e-05	ycaO	conserved protein
Dda3937_01128	ABF-0016325	1.85254	0.000102251	rpoZ	RNA polymerase, omega subunit
Dda3937_01618	ABF-0017074	1.85308	2.50531e-07	yebC	conserved protein
Dda3937_03202	ABF-0019394	1.85599	0.000535169	kdsB	3-deoxy-manno-octulosonate cytidylyltransferase
Dda3937_04318	ABF-0046554	1.86031	0.000211832	46554	Transketolase, N-terminal section
Dda3937_02258	ABF-0017999	1.88862	0.000239797	nagZ	beta-N-acetylglucosaminidase
Dda3937_00477	ABF-0015328	1.89058	6.0126e-05	15328	Paraquat-inducible protein B
Dda3937_00943	ABF-0016040	1.89795	0.000711584	16040	probable regulatory protein YPO0878
Dda3937_00034	ABF-0014549	1.90192	8.9297e-06	prsA	phosphoribosylpyrophosphate synthase
Dda3937_01394	ABF-0016737	1.90303	0.000335455	fkpB	FKBP-type peptidyl-prolyl cis-trans isomerase (rotamase)
Dda3937_03777	ABF-0020250	1.90353	2.89393e-06	20250	Repressor protein CI
Dda3937_03704	ABF-0020145	1.90852	3.70885e-06	yfgA	conserved protein
Dda3937_01832	ABF-0017378	1.91009	0.000298648	17378	Similarities with transcriptional regulator
Dda3937_00092	ABF-0014665	1.9288	3.74895e-05	rnt	ribonuclease T (RNase T)
Dda3937_03956	ABF-0020507	1.94369	0.000162294	20507	hypothetical protein
Dda3937_03440	ABF-0019758	1.94737	0.000903797	19758	FOG: TPR repeat
Dda3937_02696	ABF-0018637	1.948	0.0019753	18637	hypothetical protein
Dda3937_00277	ABF-0014980	1.95137	0.00194537	rffM	UDP-N-acetyl-D-mannosaminuronic acid (ManNAcA) transferase
Dda3937_03969	ABF-0020525	1.9645	0.00156096	20525	hypothetical protein
Dda3937_01092	ABF-0016270	1.9666	0.000861402	16270	Cystine-binding protein
Dda3937_03987	ABF-0020548	1.96915	1.19451e-05	aroG	Phospho-2-dehydro-3-deoxyheptonate aldolase
Dda3937_00795	ABF-0015842	1.97422	0.000129062	15842	hypothetical protein
Dda3937_02351	ABF-0018127	1.98495	0.000142572	dacB	D-alanyl-D-alanine carboxypeptidase
Dda3937_03563	ABF-0019948	1.98608	0.000969018	opgH	Glucans biosynthesis glucosyltransferase H
Dda3937_02868	ABF-0018885	1.98718	0.000558057	18885	Chorismate mutase I precursor
Dda3937_02228	ABF-0017960	1.98866	6.39575e-05	fliT	Flagellar biosynthesis protein fliT
Dda3937_03112	ABF-0019264	2.00132	0.000492381	sapB	predicted antimicrobial peptide transporter subunit; membrane component of ABC superfamily
Dda3937_02964	ABF-0019035	2.00171	0.00108883	19035	Aconitate hydratase 2
Dda3937_00578	ABF-0015534	2.00753	0.000226485	yciV	conserved protein
Dda3937_02298	ABF-0018056	2.01	0.000713783	yhjE	Transporter, MFS superfamily
Dda3937_00587	ABF-0015549	2.01045	8.26663e-05	topA	DNA topoisomerase I, omega subunit
Dda3937_01879	ABF-0017456	2.0125	0.000380214	17456	Predicted cell-wall-anchored protein SasA (LPXTG motif)
Dda3937_02911	ABF-0018954	2.01459	0.001011	18954	Dipeptide transport system permease protein dppC (TC 3,A,1,5,2)
Dda3937_00485	ABF-0015393	2.01514	3.48399e-05	mqo	Malate:quinone oxidoreductase
Dda3937_03124	ABF-0019282	2.02371	0.000374209	tyrR	DNA-binding transcriptional dual regulator, tyrosine-binding
Dda3937_01548	ABF-0016966	2.02418	0.00194929	ybfA	predicted protein
Dda3937_02619	ABF-0018519	2.02436	0.00139446	rpsR	30S ribosomal subunit protein S18
Dda3937_01616	ABF-0017071	2.02497	0.000366833	aspS	aspartyl-tRNA synthetase
Dda3937_02895	ABF-0018933	2.03844	0.00176471	bglX	Periplasmic beta-glucosidase
Dda3937_01144	ABF-0016350	2.03889	0.000596518	16350	hypothetical protein
Dda3937_02489	ABF-0018340	2.04061	0.000778323	lipA	lipoate synthase
Dda3937_02774	ABF-0018748	2.04385	0.000195731	flhB	Flagellar biosynthesis protein flhB
Dda3937_01877	ABF-0017451	2.04574	3.59719e-06	17451	TriL protein
Dda3937_00115	ABF-0014739	2.05836	2.4188e-06	14739	Putative transporter, permease protein
Dda3937_03947	ABF-0020494	2.06942	0.000263776	trmD	tRNA (guanine-1-)-methyltransferase
Dda3937_03427	ABF-0019735	2.06992	2.7253e-06	fliC	flagellar filament structural protein (flagellin)
Dda3937_00350	ABF-0015079	2.06996	0.000190146	bioH	carboxylesterase
Dda3937_00204	ABF-0014874	2.07582	0.00158383	ygcF	conserved protein
Dda3937_03152	ABF-0019321	2.08218	2.46368e-06	alaS	alanyl-tRNA synthetase
Dda3937_00216	ABF-0014893	2.08706	1.78215e-06	nusG	transcription termination factor
Dda3937_00613	ABF-0015584	2.08866	0.00169661	hrpP	HrpP
Dda3937_02441	ABF-0018264	2.09154	1.11871e-05	mraY	phospho-N-acetylmuramoyl-pentapeptide transferase
Dda3937_04297	ABF-0046523	2.09303	0.000245896	yafK	conserved protein
Dda3937_04293	ABF-0046519	2.10614	0.000325327	46519	MobB protein
Dda3937_00604	ABF-0015572	2.10887	0.000571589	yfeH	predicted inner membrane protein
Dda3937_04218	ABF-0020876	2.12148	0.00165671	coaA	pantothenate kinase
Dda3937_02437	ABF-0018260	2.12179	5.55451e-07	murC	UDP-N-acetylmuramate:L-alanine ligase
Dda3937_01920	ABF-0017517	2.12256	6.22993e-05	17517	hypothetical protein
Dda3937_03898	ABF-0020428	2.12693	0.000864616	murI	glutamate racemase
Dda3937_04072	ABF-0020669	2.13126	0.000149271	hpt	hypoxanthine phosphoribosyltransferase
Dda3937_03003	ABF-0019101	2.13522	0.000658178	atsB	Alkanesulfonates transport system permease protein
Dda3937_01834	ABF-0017381	2.13645	0.000980047	yfaV	predicted transporter
Dda3937_02250	ABF-0017985	2.13715	0.000139994	holB	DNA polymerase III, delta prime subunit
Dda3937_03049	ABF-0019166	2.13934	4.36195e-05	19166	hypothetical protein
Dda3937_01431	ABF-0016791	2.14193	3.28493e-08	yjeH	predicted transporter
Dda3937_00158	ABF-0014802	2.15413	0.000230408	ravA	AAA+ family ATPase
Dda3937_04509	ABF-0046983	2.16993	1.05501e-05	46983	hypothetical protein
Dda3937_02943	ABF-0019009	2.17613	1.64704e-06	hrpW	HrpW protein
Dda3937_00382	ABF-0015133	2.17617	0.000267031	nhaR	DNA-binding transcriptional activator
Dda3937_00563	ABF-0015513	2.18502	0.000503904	15513	Methyl-accepting chemotaxis protein I (serine chemoreceptor protein)
Dda3937_01357	ABF-0016685	2.18573	0.000113544	tbpA	thiamin transporter subunit; periplasmic-binding component of ABC superfamily
Dda3937_02788	ABF-0018766	2.19375	7.92688e-07	dsrB	DsrB protein
Dda3937_03339	ABF-0019586	2.19657	0.00155816	19586	Membrane-bound lytic murein transglycosylase B
Dda3937_03520	ABF-0019887	2.19896	0.000171872	pqiB	paraquat-inducible protein B
Dda3937_01458	ABF-0016825	2.20775	0.00121117	16825	hypothetical protein
Dda3937_01490	ABF-0016880	2.22298	0.000184421	16880	DNA topology modulation protein flar-related protein
Dda3937_01867	ABF-0017432	2.2237	0.000340418	17432	hypothetical protein
Dda3937_00400	ABF-0015164	2.23395	0.000311501	yjjX	hypothetical protein
Dda3937_02345	ABF-0018118	2.23978	3.48399e-05	glmM	Phosphomannomutase / Phosphoglucosamine mutase
Dda3937_01978	ABF-0017598	2.2477	0.000316969	yajG	predicted lipoprotein
Dda3937_03125	ABF-0019283	2.25174	0.000230417	19283	hypothetical protein
Dda3937_04589	ABF-0047113	2.25626	0.00156393	47113	hypothetical protein
Dda3937_00851	ABF-0015912	2.26015	0.000164207	thyA	thymidylate synthetase
Dda3937_03981	ABF-0020537	2.26621	5.93911e-06	fusA	protein chain elongation factor EF-G, GTP-binding
Dda3937_01508	ABF-0016914	2.26859	5.4871e-06	rpsE	30S ribosomal subunit protein S5
Dda3937_00618	ABF-0015589	2.27536	0.0014478	hrcU	Type III secretion inner membrane protein (YscU,SpaS,EscU,HrcU,SsaU, homologous to flagellar export components)
Dda3937_01125	ABF-0016322	2.28147	4.77818e-06	recG	ATP-dependent DNA helicase
Dda3937_00848	ABF-0015909	2.28699	0.00183567	15909	ABC-type hemin transport system, ATPase component
Dda3937_01977	ABF-0017597	2.28708	4.36016e-05	ampG	muropeptide transporter
Dda3937_03107	ABF-0019258	2.29037	2.80129e-05	19258	Hydrogen peroxide-inducible genes activator
Dda3937_02213	ABF-0017942	2.29813	8.49723e-07	flgL	Flagellar hook-associated protein flgL
Dda3937_03289	ABF-0019517	2.30073	0.000922857	recR	gap repair protein
Dda3937_04328	ABF-0046566	2.3032	0.000728827	rpsA	30S ribosomal subunit protein S1
Dda3937_01044	ABF-0016200	2.30747	0.00159885	16200	putative periplasmic protein
Dda3937_03462	ABF-0019790	2.30896	0.000573184	19790	Methyl-accepting chemotaxis protein I (serine chemoreceptor protein)
Dda3937_01598	ABF-0017043	2.31822	0.000531721	panF	pantothenate:sodium symporter
Dda3937_00005	ABF-0014499	2.31936	2.37007e-07	guaA	GMP synthetase (glutamine aminotransferase)
Dda3937_04109	ABF-0020721	2.32944	0.00101016	20721	hypothetical protein
Dda3937_02212	ABF-0017941	2.33516	4.98862e-07	flgK	Flagellar hook-associated protein flgK
Dda3937_00441	ABF-0015216	2.33904	9.0184e-05	yjeS	predicted Fe-S electron transport protein
Dda3937_00580	ABF-0015536	2.34242	9.09541e-06	rluB	23S rRNA pseudouridylate synthase
Dda3937_00630	ABF-0015607	2.34904	0.00154148	15607	ABC transporter permease protein
Dda3937_02611	ABF-0018507	2.35444	2.39315e-06	18507	hypothetical protein
Dda3937_01509	ABF-0016915	2.36145	2.82685e-07	rpmD	50S ribosomal subunit protein L30
Dda3937_01247	ABF-0016517	2.36885	0.00024488	16517	Oligopeptide transport ATP-binding protein oppD (TC 3,A,1,5,1)
Dda3937_00540	ABF-0015476	2.37567	4.51434e-06	yheS	fused predicted transporter subunits of ABC superfamily: ATP-binding components
Dda3937_01597	ABF-0017042	2.3832	2.89393e-06	prmA	methylase for 50S ribosomal subunit protein L11
Dda3937_01381	ABF-0016715	2.38654	1.04016e-05	ksgA	S-adenosylmethionine-6-N',N'-adenosyl (rRNA) dimethyltransferase
Dda3937_01382	ABF-0016717	2.38862	3.04378e-05	apaG	protein associated with Co2+ and Mg2+ efflux
Dda3937_02381	ABF-0018180	2.39168	7.37417e-05	18180	putative membrane protein
Dda3937_01251	ABF-0016524	2.39332	2.84823e-08	parE	Topoisomerase IV subunit B
Dda3937_03913	ABF-0020448	2.4142	5.65668e-05	yaeB	conserved protein
Dda3937_00234	ABF-0014921	2.42541	0.000551019	thiE	thiamin phosphate synthase (thiamin phosphate pyrophosphorylase)
Dda3937_02126	ABF-0017813	2.4293	2.10382e-07	metA	homoserine transsuccinylase
Dda3937_01868	ABF-0017433	2.43191	0.000238853	17433	Arylsulfatase regulator (Fe-S oxidoreductase)
Dda3937_02125	ABF-0017810	2.43991	9.23547e-05	yfcL	predicted protein
Dda3937_02439	ABF-0018262	2.4452	1.24601e-06	ftsW	cell division membrane protein
Dda3937_02639	ABF-0018548	2.44656	1.27062e-06	sbp	sulfate transporter subunit; periplasmic-binding component of ABC superfamily
Dda3937_00879	ABF-0015947	2.45301	0.000359249	rpsB	30S ribosomal subunit protein S2
Dda3937_03784	ABF-0020259	2.45724	0.000366904	20259	Peptide chain release factor RF-3
Dda3937_04495	ABF-0046961	2.45957	0.00039864	46961	Amino acid ABC transporter, periplasmic amino acid-binding protein
Dda3937_03671	ABF-0020094	2.46018	1.22497e-05	20094	Oligopeptide ABC transporter, periplasmic oligopeptide-binding protein oppA (TC 3,A,1,5,1)
Dda3937_02723	ABF-0018672	2.46847	3.00144e-05	ubiA	p-hydroxybenzoate octaprenyltransferase
Dda3937_01515	ABF-0016922	2.47253	4.66121e-08	rpoA	DNA-directed RNA polymerase alpha subunit
Dda3937_04050	ABF-0020635	2.47917	0.00165429	oppF	oligopeptide transport protein
Dda3937_02672	ABF-0018598	2.49167	3.74779e-05	prfC	peptide chain release factor RF-3
Dda3937_03433	ABF-0019742	2.49659	8.95134e-05	19742	Probable RND efflux membrane fusion protein
Dda3937_03149	ABF-0019317	2.50281	9.33912e-09	yqaA	conserved inner membrane protein
Dda3937_02438	ABF-0018261	2.50384	1.23829e-05	murG	UDP-N-acetylglucosamine:N-acetylmuramyl-(pentapeptide) pyrophosphoryl-undecaprenol N-acetylglucosamine transferase
Dda3937_00065	ABF-0014601	2.50729	9.3361e-06	tyrS	tyrosyl-tRNA synthetase
Dda3937_00881	ABF-0015950	2.52282	6.1911e-06	pyrH	uridylate kinase
Dda3937_03968	ABF-0020523	2.52319	3.46126e-07	tig	peptidyl-prolyl cis/trans isomerase (trigger factor)
Dda3937_00215	ABF-0014892	2.52422	3.53986e-09	secE	preprotein translocase membrane subunit
Dda3937_00541	ABF-0015477	2.52627	0.000142507	15477	Transporter, LysE family
Dda3937_00355	ABF-0015086	2.52723	0.00012809	envZ	sensory histidine kinase in two-component regulatory system with OmpR
Dda3937_01053	ABF-0016213	2.52794	0.000133826	yghW	hypothetical protein
Dda3937_04517	ABF-0046994	2.53581	6.17047e-05	46994	hypothetical protein
Dda3937_03782	ABF-0020257	2.54032	0.00122496	proQ	ProP effector
Dda3937_01930	ABF-0017531	2.54159	0.00122186	yojI	Putative ATP-binding component of a transport system
Dda3937_01379	ABF-0016713	2.54578	6.03642e-06	surA	peptidyl-prolyl cis-trans isomerase (PPIase)
Dda3937_03859	ABF-0020369	2.55439	2.81449e-06	20369	HlyD family secretion protein
Dda3937_01352	ABF-0016678	2.56052	4.96722e-05	leuC	3-isopropylmalate isomerase subunit, dehydratase component
Dda3937_02479	ABF-0018327	2.56399	4.93511e-05	holA	DNA polymerase III, delta subunit
Dda3937_02487	ABF-0018337	2.56477	3.98427e-10	ybeD	conserved protein
Dda3937_01757	ABF-0017266	2.56799	9.57301e-05	17266	hypothetical protein
Dda3937_00948	ABF-0016046	2.58462	0.00122186	16046	hypothetical protein
Dda3937_04295	ABF-0046521	2.59253	8.55015e-06	mrcB	penicillin-binding protein 1B (PBP1B)
Dda3937_03032	ABF-0019144	2.59386	3.11205e-08	cbuB	Ferrienterobactin-binding periplasmic protein fepB (TC 3,A,1,14,2)
Dda3937_01991	ABF-0017613	2.59433	0.00154178	bcsB	Cyclic di-GMP binding protein precursor
Dda3937_04594	ABF-0047123	2.59493	5.55676e-07	yebN	conserved inner membrane protein
Dda3937_02340	ABF-0018113	2.59785	0.000582792	rbfA	30s ribosome binding factor
Dda3937_01175	ABF-0016403	2.60079	0.000535169	ybiS	Protein ybiS precursor
Dda3937_01572	ABF-0016998	2.61501	0.000391816	rluD	23S rRNA pseudouridine synthase
Dda3937_03783	ABF-0020258	2.64161	6.93612e-06	prc	carboxy-terminal protease for penicillin-binding protein 3
Dda3937_04199	ABF-0020851	2.64546	0.000339155	yceF	predicted protein
Dda3937_02249	ABF-0017984	2.6483	7.52957e-06	tmk	thymidylate kinase
Dda3937_00091	ABF-0014664	2.66135	0.000194672	pdxY	pyridoxal kinase 2/pyridoxine kinase
Dda3937_00904	ABF-0015989	2.66893	0.00133653	15989	Hydantoin permease
Dda3937_00042	ABF-0014559	2.67069	3.86828e-07	fnr	DNA-binding transcriptional dual regulator, global regulator of anaerobic growth
Dda3937_02614	ABF-0018511	2.6751	0.00108977	18511	Methyl-accepting chemotaxis protein
Dda3937_02034	ABF-0017691	2.67784	5.18048e-07	17691	Glycosyl transferase, group 1
Dda3937_01514	ABF-0016921	2.67955	5.90717e-08	rpsD	30S ribosomal subunit protein S4
Dda3937_03912	ABF-0020447	2.68321	0.00178272	proS	prolyl-tRNA synthetase
Dda3937_04081	ABF-0020680	2.68468	0.000604585	20680	2-aminoethylphosphonate uptake and metabolism regulator
Dda3937_02321	ABF-0018083	2.68724	0.00169661	18083	Ketosteroid isomerase-related protein
Dda3937_04341	ABF-0046583	2.68952	1.57716e-06	norM_1	Multidrug resistance protein norM
Dda3937_03000	ABF-0019093	2.69317	0.000100396	cdh	CDP-diacylglycerol phosphotidylhydrolase
Dda3937_00395	ABF-0015156	2.70427	0.000374209	15156	RNA methyltransferase, TrmH family, group 1
Dda3937_00491	ABF-0015405	2.70428	1.58525e-06	yfcN	conserved protein
Dda3937_03683	ABF-0020114	2.71055	0.000453315	thrS	threonyl-tRNA synthetase
Dda3937_01796	ABF-0017320	2.7169	0.000315988	17320	Amino acid ABC transporter, permease protein
Dda3937_04481	ABF-0046935	2.71913	0.000602291	mntH	proton-dependent divalent metal cation transporter
Dda3937_04490	ABF-0046953	2.72162	0.00122865	yajR	predicted transporter
Dda3937_03932	ABF-0020476	2.72198	4.55428e-07	dcd	2'-deoxycytidine 5'-triphosphate deaminase
Dda3937_03264	ABF-0019480	2.72514	2.96898e-06	rpmG	50S ribosomal subunit protein L33
Dda3937_00284	ABF-0014993	2.72592	0.000892488	14993	Adenylosuccinate lyase
Dda3937_01126	ABF-0016323	2.72777	2.25646e-05	trmH	tRNA (Guanosine-2'-O-)-methyltransferase
Dda3937_01564	ABF-0016989	2.73633	2.83675e-05	yfiL	hypothetical protein
Dda3937_00285	ABF-0014994	2.73704	0.00150106	14994	acetyltransferase, GNAT family
Dda3937_00978	ABF-0016093	2.73767	0.000634679	yohM	hypothetical protein
Dda3937_01113	ABF-0016300	2.7397	7.00999e-05	yihA	GTP-binding protein
Dda3937_04337	ABF-0046579	2.74221	0.00134466	yebS	conserved inner membrane protein
Dda3937_01127	ABF-0016324	2.74507	7.0719e-07	spoT	GTP pyrophosphokinase / Guanosine-3',5'-bis(diphosphate) 3'-pyrophosphohydrolase
Dda3937_01745	ABF-0017252	2.75239	0.00188991	17252	Conjugative transfer protein TrbG
Dda3937_04404	ABF-0046755	2.75295	0.000909727	leuB	3-isopropylmalate dehydrogenase
Dda3937_02020	ABF-0017659	2.76206	3.64445e-05	livG	leucine/isoleucine/valine transporter subunit; ATP-binding component of ABC superfamily
Dda3937_02379	ABF-0018176	2.76816	0.00179447	18176	Ferrichrome transport ATP-binding protein fhuC (TC 3,A,1,14,3)
Dda3937_02661	ABF-0018576	2.78324	0.00178853	18576	Peptidase M20D, amidohydrolase
Dda3937_00263	ABF-0014963	2.78929	7.23556e-05	pehV	Exo-poly-alpha-D-galacturonosidase precursor
Dda3937_02127	ABF-0017815	2.79002	0.000495879	aceB	malate synthase A
Dda3937_01285	ABF-0016572	2.79616	0.000369715	16572	hypothetical protein
Dda3937_02338	ABF-0018110	2.79839	0.000728827	rpsO	30S ribosomal subunit protein S15
Dda3937_03958	ABF-0020510	2.81507	2.2189e-05	pgsA	CDP-diacylglycerol--glycerol-3-phosphate 3-phosphatidyltransferase
Dda3937_00631	ABF-0015608	2.81584	0.000817011	15608	Putative ABC transport ATP-binding protein
Dda3937_03744	ABF-0020202	2.82027	0.000320728	20202	conserved inner membrane protein
Dda3937_02705	ABF-0018649	2.82384	3.74727e-08	18649	GCN5-related N-acetyltransferase; Histone acetyltransferase HPA2 and related acetyltransferases
Dda3937_01506	ABF-0016911	2.82423	5.30993e-08	rplF	50S ribosomal subunit protein L6
Dda3937_01380	ABF-0016714	2.82465	8.1552e-06	pdxA	4-hydroxy-L-threonine phosphate dehydrogenase, NAD-dependent
Dda3937_01018	ABF-0016156	2.82959	0.00109581	16156	probable exported protein YPO2521
Dda3937_00464	ABF-0015250	2.83198	0.000292328	ytfB	predicted cell envelope opacity-associated protein
Dda3937_01216	ABF-0016463	2.83734	7.74211e-05	16463	hypothetical protein
Dda3937_00155	ABF-0014799	2.8384	0.000547526	mioC	FMN-binding protein MioC
Dda3937_03962	ABF-0020517	2.83957	0.000773204	cycA	D-serine/D-alanine/glycine transporter
Dda3937_00305	ABF-0015018	2.84331	7.75661e-05	rarD	predicted chloramphenical resistance permease
Dda3937_00257	ABF-0014954	2.84473	2.34598e-07	putP	proline:sodium symporter
Dda3937_01253	ABF-0016526	2.85074	0.000132693	mdaB	Modulator of drug activity B
Dda3937_01940	ABF-0017544	2.8527	3.49023e-05	phoR	sensory histidine kinase in two-component regulatory system with PhoB
Dda3937_02148	ABF-0017844	2.85756	0.0008007	poxA	predicted lysyl-tRNA synthetase
Dda3937_04200	ABF-0020852	2.87158	3.91207e-11	yceD	conserved protein
Dda3937_03380	ABF-0019662	2.88161	2.36204e-07	yfhD	lytic transglycosylase
Dda3937_03855	ABF-0020363	2.89217	0.000301198	yfhL	predicted 4Fe-4S cluster-containing protein
Dda3937_02216	ABF-0017946	2.90451	0.000166927	fliP	Flagellar biosynthesis protein fliP
Dda3937_02339	ABF-0018112	2.91387	0.000669184	truB	tRNA U55 pseudouridine synthase
Dda3937_02246	ABF-0017981	2.92057	0.0016797	fabF	3-oxoacyl-[acyl-carrier-protein] synthase, KASII
Dda3937_03750	ABF-0020210	2.92139	1.98017e-09	bioC	predicted methltransferase, enzyme of biotin synthesis
Dda3937_00220	ABF-0014902	2.92344	2.53842e-06	rpoB	RNA polymerase, beta subunit
Dda3937_01682	ABF-0017168	2.92814	6.3154e-06	purE	N5-carboxyaminoimidazole ribonucleotide mutase
Dda3937_04202	ABF-0020854	2.93017	4.59413e-08	plsX	fatty acid/phospholipid synthesis protein
Dda3937_03204	ABF-0019396	2.93058	0.000955106	lpxK	lipid A 4'kinase
Dda3937_01513	ABF-0016920	2.93421	1.17826e-05	rpsK	30S ribosomal subunit protein S11
Dda3937_01305	ABF-0016608	2.95729	0.00141424	16608	probable regulatory protein YPO0878
Dda3937_04502	ABF-0046975	2.95746	0.000126533	tolB	periplasmic protein
Dda3937_03905	ABF-0020438	2.95977	0.00107452	ftsB	cell division protein
Dda3937_01064	ABF-0016226	2.96382	0.000471721	mnmE	5-methylaminomethyl-2-thiouridine-synthesizing GTPase
Dda3937_02515	ABF-0018373	2.97074	8.66581e-05	purM	phosphoribosylaminoimidazole synthetase
Dda3937_00080	ABF-0014639	2.97139	1.37354e-05	14639	Integrase
Dda3937_00337	ABF-0015065	2.9717	0.000253267	15065	hypothetical protein
Dda3937_02806	ABF-0018796	2.98259	0.000561164	thiM	Hydroxyethylthiazole kinase
Dda3937_00476	ABF-0015313	2.98308	0.000834934	citF_1	Citrate lyase alpha chain
Dda3937_00752	ABF-0015783	2.99613	0.00100074	15783	unknown
Dda3937_03063	ABF-0019188	3.00561	0.00107701	19188	hypothetical protein
Dda3937_02597	ABF-0018492	3.01911	4.92851e-05	yggV	dITP/XTP pyrophosphatase
Dda3937_02900	ABF-0018942	3.02457	0.00115471	18942	hypothetical protein
Dda3937_01795	ABF-0017319	3.0292	0.000290386	17319	Putative solute-binding periplasmic protein of ABC transporter
Dda3937_04488	ABF-0046948	3.04053	7.14331e-07	rseP	inner membrane zinc RIP metalloprotease
Dda3937_04301	ABF-0046528	3.06157	0.000513057	leuA	2-isopropylmalate synthase
Dda3937_01499	ABF-0016902	3.06517	1.12126e-08	rpsC	30S ribosomal subunit protein S3
Dda3937_03722	ABF-0020167	3.07293	5.91137e-05	20167	Methyl-accepting chemotaxis protein
Dda3937_03138	ABF-0019300	3.09592	0.000607574	ttcA	putative tRNA 2-thiocytidine (s(2)C32) synthase
Dda3937_04152	ABF-0020784	3.09716	0.000221385	hrpN	Harpin hrpN
Dda3937_01878	ABF-0017452	3.09825	8.76063e-06	17452	hypothetical protein
Dda3937_02618	ABF-0018518	3.10124	3.61449e-10	priB	primosomal protein N
Dda3937_02277	ABF-0018026	3.10364	5.6064e-06	18026	hypothetical protein
Dda3937_02951	ABF-0019020	3.10668	3.04812e-06	19020	putative exported protein
Dda3937_00614	ABF-0015585	3.11678	0.00180329	hrcQ	HrcQ
Dda3937_01300	ABF-0016592	3.12356	1.2183e-07	yjgQ	conserved inner membrane protein
Dda3937_01308	ABF-0016614	3.12547	0.000798737	16614	Putative regulator for maltose metabolism
Dda3937_04606	ABF-0047148	3.12592	0.000454537	47148	Tail fiber protein
Dda3937_02317	ABF-0018078	3.13638	3.53948e-05	18078	Ribosomal RNA small subunit methyltransferase C
Dda3937_03841	ABF-0020348	3.13772	0.000105951	srmB	ATP-dependent RNA helicase
Dda3937_02699	ABF-0018640	3.13827	0.000110858	18640	Putative helix-turn-helix protein, copG family
Dda3937_01252	ABF-0016525	3.13967	2.29864e-05	16525	Transcriptional regulator, LysR family
Dda3937_01512	ABF-0016919	3.14905	0.000110858	rpsM	30S ribosomal subunit protein S13
Dda3937_02056	ABF-0017719	3.15813	0.000762954	17719	hypothetical protein
Dda3937_00695	ABF-0015691	3.1837	0.00114971	murA	UDP-N-acetylglucosamine 1-carboxyvinyltransferase
Dda3937_02354	ABF-0018133	3.2029	5.27791e-08	rpmA	50S ribosomal subunit protein L27
Dda3937_02946	ABF-0019013	3.23454	0.000895429	dspF	DspF
Dda3937_04482	ABF-0046937	3.23771	7.16921e-05	46937	hypothetical protein
Dda3937_03150	ABF-0019318	3.23828	1.20435e-08	yqaB	fructose-1-P and 6-phosphogluconate phosphatase
Dda3937_04447	ABF-0046872	3.24523	0.000556321	46872	hypothetical protein
Dda3937_01568	ABF-0016993	3.2489	0.00102344	pheA	Chorismate mutase I / Prephenate dehydratase
Dda3937_01383	ABF-0016718	3.25095	4.19427e-06	apaH	diadenosine tetraphosphatase
Dda3937_02251	ABF-0017986	3.25779	0.000817011	ycfH	predicted metallodependent hydrolase
Dda3937_01941	ABF-0017545	3.25919	0.000946885	17545	Phosphate ABC transporter, periplasmic phosphate-binding protein pstS (TC 3,A,1,7,1)
Dda3937_00004	ABF-0014498	3.26265	4.42012e-05	guaB	IMP dehydrogenase
Dda3937_04417	ABF-0046795	3.26985	0.000528381	yhgF	predicted transcriptional accessory protein
Dda3937_04065	ABF-0020658	3.27607	0.00054193	aroA	3-phosphoshikimate 1-carboxyvinyltransferase
Dda3937_04573	ABF-0047089	3.28805	9.02767e-06	lpxM	acyl (myristate) transferase
Dda3937_04014	ABF-0020581	3.29231	0.00156616	20581	Permease of the drug/metabolite transporter (DMT) superfamily
Dda3937_02791	ABF-0018770	3.30284	0.00087176	yeeO	Putative inner membrane protein
Dda3937_04411	ABF-0046784	3.31105	2.19743e-09	rpsN	30S ribosomal subunit protein S14
Dda3937_01474	ABF-0016856	3.31383	0.00073955	16856	RND efflux transporter
Dda3937_04427	ABF-0046826	3.31434	5.38121e-05	46826	hypothetical protein
Dda3937_01641	ABF-0017111	3.31504	7.58253e-05	17111	Glycerophosphoryl diester phosphodiesterase
Dda3937_01323	ABF-0016636	3.3196	0.000183189	argO	arginine transporter
Dda3937_01397	ABF-0016743	3.34443	3.95119e-05	yffH	GDP-mannose pyrophosphatase
Dda3937_01374	ABF-0016708	3.34616	3.63009e-06	hepA	RNA polymerase-associated helicase protein (ATPase and RNA polymerase recycling factor)
Dda3937_00383	ABF-0015135	3.34789	0.0012705	nhaA	sodium-proton antiporter
Dda3937_01507	ABF-0016912	3.35998	0.0001436	rplR	50S ribosomal subunit protein L18
Dda3937_00850	ABF-0015911	3.36124	7.89551e-05	lgt	phosphatidylglycerol-prolipoprotein diacylglyceryl transferase
Dda3937_00007	ABF-0014502	3.36419	0.00123224	14502	Putative regulator for maltose metabolism
Dda3937_04536	ABF-0047027	3.37526	0.0014726	47027	hypothetical protein
Dda3937_03604	ABF-0020000	3.38471	0.000623522	20000	ISEch13 OrfAB
Dda3937_03715	ABF-0020158	3.39011	1.31379e-06	yeaZ	predicted peptidase
Dda3937_01256	ABF-0016531	3.39168	1.2226e-06	sufI	divisomal assembly stabilization protein
Dda3937_04641	ABF-0047199	3.3975	0.000185063	47199	Na+ driven multidrug efflux pump
Dda3937_04176	ABF-0020813	3.41778	0.000702165	20813	hypothetical protein
Dda3937_00268	ABF-0014971	3.42006	3.65625e-06	rfe	Undecaprenyl-phosphate alpha-N-acetylglucosaminyl 1-phosphate transferase
Dda3937_02233	ABF-0017966	3.43112	0.000329575	17966	hypothetical protein
Dda3937_01890	ABF-0017471	3.43586	0.00010266	rnhB	ribonuclease HII, degrades RNA of DNA-RNA hybrids
Dda3937_02032	ABF-0017685	3.44453	0.00182504	17685	Lipopolysaccharide core biosynthesis glycosyl transferase kdtX
Dda3937_00465	ABF-0015251	3.44733	0.000885723	yeaO	hypothetical protein
Dda3937_01166	ABF-0016388	3.44776	0.000219886	16388	Fe2+-dicitrate sensor, membrane component
Dda3937_00097	ABF-0014676	3.45	0.000919583	purR	DNA-binding transcriptional repressor, hypoxanthine-binding
Dda3937_03591	ABF-0019985	3.45167	0.000176485	19985	Carbonic anhydrase
Dda3937_00867	ABF-0015931	3.45378	4.72227e-10	gcvA	DNA-binding transcriptional dual regulator
Dda3937_00512	ABF-0015439	3.4572	0.000101001	15439	hypothetical protein
Dda3937_04355	ABF-0046652	3.47319	8.80442e-06	46652	hypothetical protein
Dda3937_00884	ABF-0015955	3.47728	0.00100772	ispU	undecaprenyl pyrophosphate synthetase (di-trans,poly-cis-decaprenylcistransferase)
Dda3937_01479	ABF-0016867	3.48449	3.59884e-05	16867	Membrane-fusion protein
Dda3937_01850	ABF-0017403	3.48579	0.00176471	nirE	Uroporphyrinogen-III methyltransferase
Dda3937_04555	ABF-0047057	3.48819	2.99229e-05	ybdH	predicted oxidoreductase
Dda3937_01947	ABF-0017555	3.49406	0.000756561	queA	S-adenosylmethionine:tRNA ribosyltransferase-isomerase
Dda3937_01218	ABF-0016471	3.53239	0.000119989	16471	Flavin reductase
Dda3937_00035	ABF-0014550	3.53421	9.23547e-05	ispE	4-diphosphocytidyl-2-C-methylerythritol kinase
Dda3937_01059	ABF-0016221	3.53956	9.1374e-07	dnaN	DNA polymerase III, beta subunit
Dda3937_04389	ABF-0046729	3.5509	0.000735306	46729	hypothetical protein
Dda3937_01277	ABF-0016560	3.55266	9.25246e-08	16560	ABC transporter, permease protein
Dda3937_00325	ABF-0015050	3.58382	0.000476298	yhgN	hypothetical protein
Dda3937_00589	ABF-0015552	3.59384	3.15557e-05	nth	DNA glycosylase and apyrimidinic (AP) lyase (endonuclease III)
Dda3937_03749	ABF-0020209	3.61985	3.76325e-05	bioF	8-amino-7-oxononanoate synthase
Dda3937_03849	ABF-0020357	3.64925	6.238e-06	lepB	Signal peptidase I
Dda3937_03914	ABF-0020449	3.65247	5.78266e-07	rcsF	predicted outer membrane protein, signal
Dda3937_01771	ABF-0017285	3.66295	0.000838457	17285	Replication gene A protein
Dda3937_03104	ABF-0019254	3.66561	3.06877e-07	rnb	ribonuclease II
Dda3937_04175	ABF-0020812	3.66879	8.0564e-05	20812	hypothetical protein
Dda3937_02174	ABF-0017879	3.67057	0.00168447	nifW	Nitrogenase-stabilizing/protective protein nifW
Dda3937_00913	ABF-0016000	3.68057	0.000717952	16000	Putative amino acid ABC transporter, periplasmic protein
Dda3937_03966	ABF-0020521	3.70306	0.00105893	flhE	conserved protein
Dda3937_01063	ABF-0016225	3.70876	0.000136177	yidC	cytoplasmic insertase into membrane protein, Sec system
Dda3937_01299	ABF-0016591	3.71628	1.00661e-08	yjgP	conserved inner membrane protein
Dda3937_03851	ABF-0020359	3.71644	4.31984e-05	era	membrane-associated, 16S rRNA-binding GTPase
Dda3937_03716	ABF-0020159	3.72043	0.000398051	yoaA	conserved protein with nucleoside triphosphate hydrolase domain
Dda3937_03521	ABF-0019888	3.72659	0.000405662	ymbA	conserved protein
Dda3937_00771	ABF-0015810	3.73486	0.00178853	15810	DNA-binding response regulator, LuxR family
Dda3937_00527	ABF-0015460	3.73486	0.00195396	pmrB	sensory histidine kinase in two-component regulatory system with BasR
Dda3937_02778	ABF-0018752	3.74369	5.60656e-09	cheR	Chemotaxis protein methyltransferase CheR
Dda3937_02202	ABF-0017928	3.76708	0.000397685	flgM	Negative regulator of flagellin synthesis flgM
Dda3937_04715	ABF-0174107	3.78534	1.439e-05	rplX	LSU ribosomal protein L24p (L26e)
Dda3937_01642	ABF-0017112	3.79206	0.000243411	17112	Myo-inositol-1(or 4)-monophosphatase
Dda3937_02085	ABF-0017759	3.81474	4.82848e-05	mnmA	tRNA (5-methylaminomethyl-2-thiouridylate)-methyltransferase
Dda3937_00531	ABF-0015465	3.82172	7.65431e-05	15465	Homoserine kinase
Dda3937_03205	ABF-0019397	3.82409	6.13673e-06	msbA	lipid transporter subunit of ABC superfamily; membrane component
Dda3937_03549	ABF-0019927	3.8377	0.000154399	uhpB	Sensor protein uhpB
Dda3937_00590	ABF-0015553	3.83974	8.90651e-06	rsxE	Electron transport complex protein rnfE
Dda3937_03275	ABF-0019496	3.843	0.00129161	19496	Putative outer membrane lipoprotein
Dda3937_03146	ABF-0019312	3.8548	6.964e-06	ydbH	predicted protein
Dda3937_04611	ABF-0047160	3.87504	9.24554e-05	yciH	translation initiation factor
Dda3937_01504	ABF-0016908	3.87862	1.03192e-09	rplE	50S ribosomal subunit protein L5
Dda3937_00526	ABF-0015459	3.87868	0.00043948	pmrA	Response regulator of the two-component transcriptional regulatory system (PmrA-PmrB BasR-BasS)
Dda3937_00562	ABF-0015512	3.88126	0.00125393	15512	IS and transposon related functions
Dda3937_00639	ABF-0015620	3.88326	7.09216e-06	15620	Spermidine Putrescine ABC transporter permease component potC (TC_3,A,1,11,1)
Dda3937_02346	ABF-0018119	3.89067	1.60296e-05	folP	7,8-dihydropteroate synthase
Dda3937_00701	ABF-0015699	3.89276	3.77265e-06	rplM	50S ribosomal subunit protein L13
Dda3937_02189	ABF-0017909	3.90314	0.000220009	yejM	predicted hydrolase, inner membrane
Dda3937_02275	ABF-0018024	3.90492	9.23595e-06	18024	Transcriptional regulatory protein PadR-
Dda3937_03506	ABF-0019863	3.9105	4.97403e-05	cysU	Sulfate transport system permease protein cysT
Dda3937_02728	ABF-0018680	3.9306	2.72227e-06	yhaK	predicted pirin-related protein
Dda3937_03494	ABF-0019846	3.93688	8.91084e-07	yliG	MiaB-like tRNA modifying enzyme YliG, TIGR01125
Dda3937_01909	ABF-0017501	3.94816	0.00189367	17501	hypothetical protein
Dda3937_02051	ABF-0017714	3.94999	1.05864e-06	yigM	predicted inner membrane protein
Dda3937_02323	ABF-0018086	3.95036	0.000372917	18086	hypothetical protein
Dda3937_01503	ABF-0016907	3.96969	2.21081e-14	rplN	50S ribosomal subunit protein L14
Dda3937_04376	ABF-0046688	3.97244	0.000126425	46688	hypothetical protein
Dda3937_02293	ABF-0018050	3.98369	4.1741e-09	prfB	putative peptide chain release factor 2
Dda3937_01963	ABF-0017574	3.98563	2.17883e-07	thiI	sulfur transfer protein
Dda3937_01979	ABF-0017600	3.99256	1.29394e-06	dppF	dipeptide transporter; ATP-binding component of ABC superfamily
Dda3937_00490	ABF-0015403	3.99268	3.05623e-06	sixA	Phosphohistidine phosphatase sixA
Dda3937_04644	ABF-0047203	3.9959	1.97988e-07	47203	hypothetical protein
Dda3937_02784	ABF-0018762	4.00247	0.000183292	flhC	Flagellar transcriptional activator flhC
Dda3937_00664	ABF-0015655	4.00606	0.00107093	mreD	cell wall structural complex MreBCD transmembrane component MreD
Dda3937_03848	ABF-0020356	4.0472	2.14739e-08	lepA	GTP-binding membrane protein
Dda3937_03365	ABF-0019634	4.05429	1.40911e-05	ydjN	predicted transporter
Dda3937_03831	ABF-0020334	4.05587	0.00169644	yeiU	undecaprenyl pyrophosphate phosphatase
Dda3937_03554	ABF-0019938	4.05842	0.000282627	pyrC	dihydro-orotase
Dda3937_01913	ABF-0017506	4.06336	2.98001e-06	17506	Probable major facilitator superfamily (MFS) transporter
Dda3937_01953	ABF-0017561	4.07581	0.00127088	mgtA	magnesium transporter
Dda3937_03442	ABF-0019761	4.09469	0.00155239	yjbO	Putative exported protein precursor
Dda3937_02543	ABF-0018418	4.11502	1.63623e-05	dppD	dipeptide transporter; ATP-binding component of ABC superfamily
Dda3937_04090	ABF-0020693	4.15438	0.00138884	phnI	PhnI protein
Dda3937_02271	ABF-0018020	4.15954	6.85636e-06	18020	Glycerol-3-phosphate ABC transporter, periplasmic glycerol-3-phosphate-binding protein (TC 3,A,1,1,3)
Dda3937_00087	ABF-0014654	4.16114	0.000289863	14654	Endonuclease
Dda3937_03548	ABF-0019926	4.17687	0.00017002	uhpC	membrane protein regulates uhpT expression
Dda3937_02172	ABF-0017877	4.18393	0.000339789	nifS	Cysteine desulfurase
Dda3937_01505	ABF-0016909	4.19148	1.353e-06	rpsH	30S ribosomal subunit protein S8
Dda3937_01403	ABF-0016752	4.20364	0.000515893	16752	Ferric siderophore transport system, periplasmic binding protein TonB
Dda3937_02596	ABF-0018491	4.21366	1.1522e-07	yggW	predicted oxidoreductase
Dda3937_00947	ABF-0016044	4.22917	0.00046766	16044	DNA primase traC
Dda3937_01498	ABF-0016901	4.234	3.00765e-07	rplV	50S ribosomal subunit protein L22
Dda3937_01376	ABF-0016710	4.24105	0.000277862	djlA	DnaJ-like membrane chaperone protein
Dda3937_02215	ABF-0017945	4.25319	7.47439e-06	fliQ	Flagellar biosynthesis protein fliQ
Dda3937_00641	ABF-0015623	4.25528	0.000301198	15623	ABC transporter, periplasmic spermidine putrescine-binding protein potD (TC_3,A,1,11,1)
Dda3937_03748	ABF-0020208	4.26428	3.53264e-05	bioB	biotin synthase
Dda3937_01559	ABF-0016979	4.26434	7.01219e-06	16979	Methyl-accepting chemotaxis protein I (serine chemoreceptor protein)
Dda3937_00640	ABF-0015621	4.26873	0.00017002	15621	Spermidine Putrescine ABC transporter permease component potB (TC_3,A,1,11,1)
Dda3937_03709	ABF-0020151	4.2775	6.96179e-05	der	50S ribosome associated factor involved in the biogenesis and stability of 50S ribosomal subunits
Dda3937_02019	ABF-0017658	4.28218	0.000973479	livM	leucine/isoleucine/valine transporter subunit; membrane component of ABC superfamily
Dda3937_04649	ABF-0047208	4.28669	0.00150865	47208	hypothetical protein
Dda3937_02617	ABF-0018516	4.30616	4.79729e-05	rpsF	30S ribosomal subunit protein S6
Dda3937_01925	ABF-0017523	4.31549	0.00103854	17523	Acetylornithine deacetylase/Succinyl-diaminopimelate desuccinylase and related deacylases
Dda3937_03850	ABF-0020358	4.31789	2.15385e-07	rnc	RNase III
Dda3937_02467	ABF-0018314	4.3271	1.13283e-05	miaB	isopentenyl-adenosine A37 tRNA methylthiolase
Dda3937_00556	ABF-0015501	4.33948	9.24167e-07	tolA	membrane anchored protein in TolA-TolQ-TolR complex
Dda3937_02512	ABF-0018368	4.34139	2.89206e-09	hda	ATPase regulatory factor involved in DnaA inactivation
Dda3937_01521	ABF-0016928	4.35539	3.06163e-07	rsmB	Ribosomal RNA small subunit methyltransferase B
Dda3937_00591	ABF-0015554	4.35826	0.00023953	rsxG	predicted oxidoreductase
Dda3937_03532	ABF-0019906	4.3657	0.000795383	rpsU	30S ribosomal subunit protein S21
Dda3937_02035	ABF-0017692	4.37559	0.000152671	17692	ADP-heptose--lipooligosaccharide heptosyltransferase II
Dda3937_02481	ABF-0018329	4.41347	7.93699e-06	ybeB	predicted protein
Dda3937_03644	ABF-0020053	4.41489	0.000967013	nagK	N-acetyl-D-glucosamine kinase
Dda3937_02698	ABF-0018639	4.43359	5.53256e-05	wcaB	Colanic acid biosynthesis acetyltransferase wcaB
Dda3937_04634	ABF-0047192	4.50214	1.90075e-05	47192	hypothetical protein
Dda3937_01632	ABF-0017097	4.50702	0.000347075	17097	Methyl-accepting chemotaxis protein
Dda3937_02214	ABF-0017944	4.5274	0.000887807	fliR	Flagellar biosynthesis protein fliR
Dda3937_02575	ABF-0018458	4.52824	0.000251789	18458	Probable portal protein
Dda3937_03497	ABF-0019850	4.56989	1.93566e-06	folE	GTP cyclohydrolase I
Dda3937_03518	ABF-0019884	4.60148	2.00221e-09	uup	DNA-binding ABC ATPase
Dda3937_01433	ABF-0016794	4.62239	6.4932e-08	ribB	3,4-dihydroxy-2-butanone-4-phosphate synthase
Dda3937_03517	ABF-0019883	4.63409	1.17705e-07	rlmL	23S rRNA m2G2445 methyltransferase
Dda3937_03823	ABF-0020323	4.66275	7.16537e-05	bcr	bicyclomycin/multidrug efflux system
Dda3937_01916	ABF-0017511	4.6658	0.000879019	17511	Fe-S OXIDOREDUCTASE (1,8,-,-)
Dda3937_03639	ABF-0020048	4.73976	1.37558e-09	ycgG	Rtn protein
Dda3937_03415	ABF-0019718	4.75002	1.23521e-11	19718	Methyl-accepting chemotaxis protein
Dda3937_03693	ABF-0020129	4.77677	0.000471721	hscA	Chaperone protein hscA
Dda3937_03405	ABF-0019699	4.79014	1.8222e-06	speC	ornithine decarboxylase, constitutive
Dda3937_02904	ABF-0018947	4.81886	0.000640908	dusC	tRNA-dihydrouridine synthase C
Dda3937_00218	ABF-0014896	4.84193	1.73796e-11	rplA	50S ribosomal subunit protein L1
Dda3937_00045	ABF-0014566	4.8441	0.00183914	14566	hypothetical protein
Dda3937_02488	ABF-0018338	4.86682	1.77095e-07	lipB	lipoyl-protein ligase
Dda3937_04375	ABF-0046687	4.87654	3.59916e-05	psiE	predicted phosphate starvation inducible protein
Dda3937_00028	ABF-0014537	4.87806	0.000187004	14537	Uncharacterized iron-regulated membrane protein; Iron-uptake factor PiuB
Dda3937_04463	ABF-0046905	4.93701	1.04059e-09	rplU	50S ribosomal subunit protein L21
Dda3937_03982	ABF-0020541	4.93973	8.79615e-10	rpsG	30S ribosomal subunit protein S7
Dda3937_04591	ABF-0047117	4.96207	4.4308e-05	47117	hypothetical protein
Dda3937_01988	ABF-0017610	4.97041	0.00122186	17610	RD1 region associated protein Rv3876
Dda3937_01849	ABF-0017402	4.98223	9.14396e-05	nasA	Assimilatory nitrate reductase large subunit (EC:1,7,99,4)
Dda3937_03852	ABF-0020360	4.98295	4.19427e-06	recO	gap repair protein
Dda3937_01497	ABF-0016900	5.00626	1.41538e-09	rpsS	30S ribosomal subunit protein S19
NA	ABF-0047196	5.03517	0.00103028	47196	hypothetical protein
Dda3937_00502	ABF-0015422	5.03843	2.30137e-06	yadQ	H(+)/Cl(-) exchange transporter clcA
Dda3937_01427	ABF-0016785	5.03935	3.19504e-07	ptsH	phosphohistidinoprotein-hexose phosphotransferase component of PTS system (Hpr)
Dda3937_01866	ABF-0017428	5.0533	2.3609e-05	17428	Orf3
Dda3937_01837	ABF-0017389	5.06436	0.000319543	17389	Putative membrane transport protein
Dda3937_04564	ABF-0047078	5.07594	0.000136292	citX	apo-citrate lyase phosphoribosyl-dephospho-CoA transferase
Dda3937_00267	ABF-0014969	5.09325	1.72438e-08	rho	transcription termination factor
Dda3937_04342	ABF-0046584	5.12715	0.00144977	norM_2	Multidrug resistance protein norM
Dda3937_02344	ABF-0018117	5.14478	1.81919e-08	secG	preprotein translocase membrane subunit
Dda3937_02484	ABF-0018334	5.19116	0.000159583	mrdB	cell wall shape-determining protein
Dda3937_03073	ABF-0019199	5.26757	0.0019165	19199	hypothetical protein
Dda3937_00173	ABF-0014828	5.33182	1.51478e-11	bacA	undecaprenyl pyrophosphate phosphatase
Dda3937_04113	ABF-0020726	5.3387	0.000550435	20726	General secretion pathway protein I
Dda3937_01481	ABF-0016869	5.35542	0.000471721	16869	Membrane-fusion protein
Dda3937_02033	ABF-0017686	5.40595	1.26695e-06	kdtA	3-deoxy-D-manno-octulosonic-acid transferase (KDO transferase)
Dda3937_01347	ABF-0016671	5.44049	0.00102507	16671	Dipeptide transport system permease protein dppB (TC 3,A,1,5,2)
Dda3937_01848	ABF-0017401	5.4684	0.00101517	nirB	Nitrite reductase [NAD(P)H] large subunit
Dda3937_00513	ABF-0015440	5.48051	3.60326e-08	pcnB	poly(A) polymerase I
Dda3937_04413	ABF-0046789	5.49284	6.1343e-07	rpsL	30S ribosomal subunit protein S12
Dda3937_02482	ABF-0018331	5.50474	8.17936e-08	ybeA	conserved protein
Dda3937_03611	ABF-0020013	5.50792	8.74924e-07	20013	Ribose transport system, permease protein
Dda3937_01915	ABF-0017509	5.51236	8.65455e-05	17509	Sensory box/GGDEF family protein
NA	ABF-0018641	5.5487	4.77524e-06	18641	GCN5-related N-acetyltransferase; Histone acetyltransferase HPA2 and related acetyltransferases
Dda3937_02352	ABF-0018129	5.55733	3.93555e-06	obgE	GTPase involved in cell partioning and DNA repair
Dda3937_03533	ABF-0019907	5.57108	1.85048e-06	dnaG	DNA primase
Dda3937_01183	ABF-0016414	5.57837	0.000804104	16414	Virulence protein msgA
Dda3937_00737	ABF-0015747	5.58893	0.000125143	hycI	protease involved in processing C-terminal end of HycE
Dda3937_02342	ABF-0018115	5.59609	1.47961e-06	nusA	transcription termination/antitermination L factor
Dda3937_04647	ABF-0047206	5.59975	0.000917127	47206	hypothetical protein
Dda3937_01812	ABF-0017342	5.61704	5.39891e-07	ybiT	fused predicted transporter subunits of ABC superfamily: ATP-binding components
Dda3937_04154	ABF-0020788	5.62479	0.000393744	hecB	Hemolysin activator protein precursor
Dda3937_01255	ABF-0016530	5.74798	2.18075e-09	plsC	1-acyl-sn-glycerol-3-phosphate acyltransferase
Dda3937_01469	ABF-0016850	5.80405	2.63122e-06	16850	Nucleoside-diphosphate-sugar epimerases
Dda3937_03755	ABF-0020218	5.89153	0.00147803	ybhK	predicted transferase with NAD(P)-binding Rossmann-fold domain
Dda3937_02785	ABF-0018763	5.93292	0.000498751	flhD	Flagellar transcriptional activator flhD
Dda3937_04632	ABF-0047190	5.96091	1.41959e-05	flgN	Flagellar biosynthesis protein flgN
Dda3937_00793	ABF-0015840	5.97622	8.50505e-05	efeO	component of a tripartite ferrous iron transporter
Dda3937_00170	ABF-0014824	6.06034	0.000337649	14824	Methyl-accepting chemotaxis protein II (aspartate chemoreceptor protein)
Dda3937_04464	ABF-0046908	6.09874	4.84095e-10	46908	hypothetical protein
Dda3937_03771	ABF-0020238	6.10748	1.31478e-05	20238	Putative phage tail protein
Dda3937_03641	ABF-0020050	6.15947	3.83181e-06	lolC	outer membrane-specific lipoprotein transporter subunit; membrane component of ABC superfamily
Dda3937_00753	ABF-0015784	6.19777	6.50946e-07	yjjA	Putative glycoprotein/receptor
Dda3937_00663	ABF-0015654	6.2344	1.88468e-10	mreC	cell wall structural complex MreBCD transmembrane component MreC
Dda3937_01599	ABF-0017044	6.24646	0.00161693	yhdT	probable membrane protein YPO3657a
Dda3937_02897	ABF-0018939	6.2874	0.00101489	18939	Transcriptional repressor of the fructose operon, DeoR family
Dda3937_03767	ABF-0020234	6.36374	0.00041388	sfuB	Ferric iron ABC transporter, permease protein
Dda3937_01610	ABF-0017064	6.4003	2.41397e-09	cmoB	tRNA methyltransferase, S-adenosyl-L-methionine-dependent methyltransferase
Dda3937_01058	ABF-0016220	6.44809	6.94024e-12	recF	gap repair protein
Dda3937_00153	ABF-0014797	6.45547	3.50052e-05	gidB	methyltransferase, SAM-dependent methyltransferase, glucose-inhibited cell-division protein
Dda3937_03519	ABF-0019886	6.51359	9.83823e-06	pqiA	paraquat-inducible membrane protein A
Dda3937_00430	ABF-0015204	6.58066	1.07257e-05	yjeT	conserved inner membrane protein
Dda3937_02483	ABF-0018333	6.59128	7.87144e-05	mrdA	Cell division protein ftsI [Peptidoglycan synthetase]
Dda3937_00450	ABF-0015227	6.64133	1.85179e-09	15227	D-3-phosphoglycerate dehydrogenase
Dda3937_04706	ABF-0174084	6.65902	4.03864e-10	rplB	LSU ribosomal protein L2p (L8e)
Dda3937_00736	ABF-0015745	6.67945	0.00152659	hyfJ	predicted processing element hydrogenase 4
Dda3937_01496	ABF-0016895	6.68	1.16258e-06	rplW	50S ribosomal subunit protein L23
Dda3937_04142	ABF-0020772	6.68309	3.17379e-05	tehA	Tellurite resistance protein tehA
Dda3937_02100	ABF-0017779	6.72198	0.000341123	cvpA	membrane protein required for colicin V production
NA	ABF-0018642	6.74186	4.7825e-10	18642	GCN5-related N-acetyltransferase; Histone acetyltransferase HPA2 and related acetyltransferases
Dda3937_04183	ABF-0020823	6.78887	6.71074e-07	aroB	3-dehydroquinate synthase
Dda3937_01495	ABF-0016894	6.9342	3.61753e-08	rplD	50S ribosomal subunit protein L4
Dda3937_04575	ABF-0047091	7.00451	0.00084547	47091	hypothetical protein
Dda3937_03702	ABF-0020143	7.03043	7.78482e-05	yfgB	predicted enzyme
Dda3937_03638	ABF-0020047	7.03467	9.74374e-05	yegD	predicted chaperone
Dda3937_02814	ABF-0018808	7.08681	4.91536e-06	yegQ	predicted peptidase
Dda3937_02025	ABF-0017665	7.32781	0.000778323	17665	Methyl-accepting chemotaxis protein
Dda3937_02376	ABF-0018173	7.34376	1.94626e-05	suhB	Myo-inositol-1(or 4)-monophosphatase
Dda3937_00124	ABF-0014756	7.40148	0.000635409	ydgD	predicted peptidase
Dda3937_00931	ABF-0016025	7.43479	0.000145682	gpt	guanine-xanthine phosphoribosyltransferase
Dda3937_04310	ABF-0046546	7.45602	2.96095e-12	cdsA	CDP-diglyceride synthase
Dda3937_03265	ABF-0019481	7.49936	0.000642141	mutM	formamidopyrimidine/5-formyluracil/ 5-hydroxymethyluracil DNA glycosylase
Dda3937_02026	ABF-0017668	7.54532	4.22826e-05	17668	Methyl-accepting chemotaxis protein
Dda3937_03768	ABF-0020235	7.5789	1.5485e-07	sfuC	Ferric iron ABC transporter, ATP-binding protein
Dda3937_00514	ABF-0015441	7.66671	0.000729422	folK	2-amino-4-hydroxy-6-hydroxymethyldihyropteridine pyrophosphokinase
Dda3937_00363	ABF-0015100	7.68164	1.26423e-08	mrcA	penicillin-binding protein 1A (PBP1A)
Dda3937_03472	ABF-0019812	7.7002	0.000174748	rumB	23S rRNA m(5)U747 methyltransferase
Dda3937_04501	ABF-0046973	7.73709	3.6223e-09	ybgC	thioesterase
Dda3937_01943	ABF-0017549	7.75184	7.15707e-06	brnQ	branched chain amino acid transporter (LIV-II)
Dda3937_01159	ABF-0016375	7.93174	6.42846e-06	pitA	low-affinity phosphate transporter
Dda3937_00212	ABF-0014887	7.93659	0.000176642	cysG	Siroheme synthase / Precorrin-2 oxidase / Sirohydrochlorin ferrochelatase / Uroporphyrinogen-III methyltransferase
Dda3937_00154	ABF-0014798	7.94329	6.79248e-05	gidA	glucose-inhibited cell-division protein
Dda3937_00625	ABF-0015600	8.16055	1.08929e-06	15600	Methyl-accepting chemotaxis protein
Dda3937_01119	ABF-0016313	8.2125	7.74622e-09	bipA	GTP-binding protein
Dda3937_02650	ABF-0018561	8.21428	8.95699e-05	zntA	zinc, cobalt and lead efflux system
Dda3937_02027	ABF-0017672	8.30509	1.41408e-05	17672	Methyl-accepting chemotaxis protein
Dda3937_04221	ABF-0020879	8.41697	4.58444e-07	rplC	50S ribosomal subunit protein L3
Dda3937_01989	ABF-0017611	8.54918	7.14331e-07	yhjQ	Chromosome (plasmid) partitioning protein ParA
Dda3937_04052	ABF-0020637	8.64719	0.00110952	oppC	Oligopeptide transport system permease protein oppC (TC 3,A,1,5,1)
Dda3937_02495	ABF-0018346	8.68352	0.000647038	18346	hypothetical protein
Dda3937_00079	ABF-0014637	8.71733	0.00194929	14637	y4eB gene in pNGR234a homolog
Dda3937_00557	ABF-0015503	8.77038	4.59587e-06	tolR	membrane spanning protein in TolA-TolQ-TolR complex
Dda3937_01880	ABF-0017457	8.83754	1.74859e-06	tolQ	membrane spanning protein in TolA-TolQ-TolR complex
Dda3937_04117	ABF-0020733	8.869	6.88369e-05	cbl	transcriptional regulator of cysteine biosynthesis (LysR family)
Dda3937_04182	ABF-0020822	8.87832	4.9885e-13	aroK	shikimate kinase I
Dda3937_04128	ABF-0020754	8.89452	0.000245896	ynfM	predicted transporter
Dda3937_03732	ABF-0020183	8.95058	7.25554e-07	yeeF	Amino acid permease
Dda3937_00593	ABF-0015557	9.19646	0.000182408	rsxC	inner membrane iron-sulfur protein in SoxR-reducing complex
Dda3937_02541	ABF-0018416	9.22087	1.09376e-07	dppB	dipeptide transporter; membrane component of ABC superfamily
Dda3937_04352	ABF-0046648	9.25768	5.00263e-06	46648	hypothetical protein
Dda3937_00594	ABF-0015558	9.26019	4.1741e-09	rsxB	inner membrane iron-sulfur protein in SoxR-reducing complex
Dda3937_02031	ABF-0017684	9.2967	2.33308e-06	coaD	Phosphopantetheine adenylyltransferase
Dda3937_02353	ABF-0018131	9.31278	9.47734e-11	yhbE	Putative membrane protein
Dda3937_01558	ABF-0016978	9.38069	2.41298e-08	ybfE	LexA regulated protein
Dda3937_00040	ABF-0014557	9.44107	6.80911e-06	prmC	release factors RF-1 and RF-2 N5-glutamine methyltransferase
Dda3937_03159	ABF-0019335	9.46137	1.61658e-06	cybB	cytochrome b561
Dda3937_01596	ABF-0017038	9.60212	1.60995e-05	dusB	tRNA-dihydrouridine synthase B
Dda3937_03323	ABF-0019566	9.64244	3.23092e-06	19566	Bll0285 protein
Dda3937_04013	ABF-0020580	9.68243	0.000110224	rhlE	Putative ATP-dependent RNA helicase
Dda3937_03643	ABF-0020052	9.72795	1.40911e-05	lolE	outer membrane-specific lipoprotein transporter subunit; membrane component of ABC superfamily
Dda3937_02944	ABF-0019010	9.73079	0.00100128	19010	PE_PGRS
Dda3937_00671	ABF-0015662	10.1092	0.000620897	aaeA	p-hydroxybenzoic acid efflux pump subunit AaeA
Dda3937_00595	ABF-0015559	10.1775	4.00344e-11	rsxA	inner membrane subunit of SoxR-reducing complex
Dda3937_01062	ABF-0016224	10.3538	0.000204217	16224	hypothetical protein
Dda3937_01602	ABF-0017049	10.6064	0.000156659	mdtH	predicted drug efflux system
Dda3937_00754	ABF-0015785	10.755	4.66199e-05	15785	Right origin-binding protein
Dda3937_02782	ABF-0018760	10.9272	2.4056e-07	motB	Flagellar motor rotation protein motB
Dda3937_00592	ABF-0015555	11.3443	8.76063e-06	rsxD	predicted inner membrane oxidoreductase
Dda3937_01494	ABF-0016892	11.3587	1.92692e-08	rpsJ	30S ribosomal subunit protein S10
Dda3937_03271	ABF-0019491	11.5169	3.74328e-06	19491	Spore maturation protein
Dda3937_03496	ABF-0019849	11.5979	3.16765e-07	yeiB	conserved inner membrane protein
Dda3937_03933	ABF-0020477	11.7392	0.000870303	udk	uridine/cytidine kinase
Dda3937_00670	ABF-0015661	11.9329	0.00132021	aaeX	membrane protein of efflux system
Dda3937_00751	ABF-0015781	11.938	7.9916e-06	yeaR	Putative cytoplasmic protein
Dda3937_04587	ABF-0047111	11.9677	0.000363011	prfA	peptide chain release factor RF-1
Dda3937_02374	ABF-0018171	11.9722	7.95924e-08	iscR	Fe-S cluster-containing transcription factor
Dda3937_00534	ABF-0015468	12.1048	0.00161318	15468	hypothetical protein
Dda3937_03441	ABF-0019759	12.4137	0.00062894	dusA	tRNA dihydrouridine synthase A
Dda3937_03005	ABF-0019103	12.4231	0.000604585	19103	putative PQQ enzyme repeat
Dda3937_02899	ABF-0018941	12.7658	1.43864e-07	pbpG	D-alanyl-D-alanine carboxypeptidase
Dda3937_03772	ABF-0020240	12.8648	0.0006795	20240	Tail component protein (Fragment)
Dda3937_02036	ABF-0017693	12.9116	9.88144e-07	17693	hypothetical protein
Dda3937_02343	ABF-0018116	13.2599	8.67354e-14	yhbC	conserved protein
Dda3937_03858	ABF-0020368	13.4889	0.00018857	20368	Bll6545 protein
Dda3937_04146	ABF-0020778	13.7566	5.07472e-05	20778	hypothetical protein
Dda3937_01990	ABF-0017612	13.9058	7.43134e-06	bcsA	Cellulose synthase (UDP-forming)
Dda3937_01061	ABF-0016223	14.1977	0.000162334	rnpA	protein C5 component of RNase P
Dda3937_04145	ABF-0020777	14.2121	6.60838e-08	20777	5-methyltetrahydropteroyltriglutamate-- homocysteine methyltransferase
Dda3937_03626	ABF-0020031	14.4433	2.30084e-08	sotA	sugar efflux transporter
Dda3937_03297	ABF-0019529	14.6491	0.00082032	bspB	Potassium efflux system kefA / Small-conductance mechanosensitive channel
Dda3937_02783	ABF-0018761	14.9868	6.60951e-11	motA	Flagellar motor rotation protein motA
Dda3937_01088	ABF-0016266	15.0628	8.9842e-09	yieG	Xanthine/uracil/thiamine/ascorbate permease family protein
Dda3937_02497	ABF-0018348	15.6879	1.94938e-05	18348	hypothetical protein
Dda3937_02335	ABF-0018105	16.2447	1.00252e-06	deaD	ATP-dependent RNA helicase
Dda3937_04518	ABF-0046995	18.0782	7.71244e-05	46995	hypothetical protein
Dda3937_03617	ABF-0020022	20.7987	1.58344e-05	sotB	sugar efflux transporter
Dda3937_03794	ABF-0020273	21.8475	0.000176257	narI	nitrate reductase 1, gamma (cytochrome b(NR)) subunit
Dda3937_04423	ABF-0046815	24.0406	0.00124273	46815	hypothetical protein
Dda3937_00975	ABF-0016087	24.1529	3.488e-06	pecM	signal receptor
Dda3937_02869	ABF-0018887	24.4314	0.000372917	18887	membrane protein, putative
Dda3937_03157	ABF-0019329	25.3937	7.73925e-13	19329	hypothetical protein
Dda3937_00123	ABF-0014750	26.0406	6.08328e-08	asr	Acid shock protein precursor
Dda3937_03500	ABF-0019855	30.7294	3.91985e-08	19855	Methyl-accepting chemotaxis protein II (aspartate chemoreceptor protein)
Dda3937_01079	ABF-0016247	36.125	1.67814e-05	arnC	Undecaprenyl-phosphate 4-amino-4-deoxy-L-arabinose transferase
Dda3937_03354	ABF-0019611	37.7081	8.56395e-06	ycaD	predicted transporter
Dda3937_03501	ABF-0019858	43.433	0.0013908	19858	Methyl-accepting chemotaxis protein II (aspartate chemoreceptor protein)
Dda3937_01134	ABF-0016337	45.5982	8.34822e-05	16337	Long-chain-fatty-acid--CoA ligase / long-chain acyl-CoA synthetase
Dda3937_00756	ABF-0015787	48.2744	2.68701e-05	15787	Membrane fusion component of tripartite multidrug resistance system
Dda3937_00757	ABF-0015788	61.2886	9.12917e-07	15788	Multiple antibiotic resistance protein marR
Dda3937_01080	ABF-0016248	64.0142	7.70666e-07	arnB	UDP-4-amino-4-deoxy-L-arabinose alpha-ketoglutarate aminotransferase
Dda3937_00755	ABF-0015786	68.6529	1.06944e-08	15786	Inner membrane component of tripartite multidrug resistance system
Dda3937_00525	ABF-0015458	90.8436	0.00144007	yjdB	Putative membrane protein
Dda3937_01132	ABF-0016334	101.272	9.17703e-07	16334	hypothetical protein
Dda3937_01133	ABF-0016335	113.254	0.00100772	16335	Oxidoreductase, short-chain dehydrogenase/reductase family
